# Supplementary material for: Antimicrobial resistance prevalence in Escherichia coli from German fattening pigs differs at subnational levels
Source: Appl Environ Microbiol. 2025 Oct 22;91(11):e00878-25. doi: 10.1128/aem.00878-25 (PMC12628832; doi:10.1128/aem.00878-25)
Supplement: File S1 — Tables S1 and S3 to S9. [file aem.00878-25-s0001.xlsx]

## Sheet: Supplemental Table S1
Supplemental Table S1: Information on the geographical origin and composition of the fattening pig transports from which the Escherichia coli strains where isolated
Strain name	Region	Federal state	County	Community	Sub-state regions of Saxony-Anhalt	Grid	Lowest shared administrative unit	Transport	Number of farms per transport
21E0139	East	Brandenburg	Oberspreewald-Lausitz	Vetschau/Spreewald		6/6		individual	1
21E0140	South-West	Hesse					federal state	group	10
21E0141	East	Brandenburg	Oberspreewald-Lausitz	Vetschau/Spreewald		6/6		individual	1
21E0142	North	Lower Saxony	Göttingen	Rosdorf		5/3		individual	1
21E0143	East	Saxony-Anhalt	Stendal	Kamern	North-East	7/5		individual	1
21E0144	East	Saxony	Mittelsachsen	Rossau		5/6		individual	1
21E0145	South-West	Bavaria	Landshut	Hohenthann		2/5		individual	1
21E0146	East	Brandenburg	Oberspreewald-Lausitz	Vetschau/Spreewald		6/6		individual	1
21E0147	South-West	Hesse	Vogelsbergkreis	Antrifttal		5/3		individual	1
21E0148	East	Brandenburg	Oberspreewald-Lausitz	Vetschau/Spreewald		6/6		individual	1
21E0149	East	Saxony	Meißen	Wülknitz		5/6		individual	1
21E0150	East	Brandenburg	Spree-Neiße	Turnow-Preilack		6/6		individual	1
21E0151	East	Thuringia	Kyffhäuserkreis	Mönchpfiffel-Nikolausrieth		5/4		individual	1
21E0153	East	Brandenburg	Oberspreewald-Lausitz	Vetschau/Spreewald		6/6		individual	1
21E0154	North	Lower Saxony	Celle	Eldingen		7/4	community	group	2
21E0155	North	Mecklenburg Western Pomerania	Vorpommern-Greifswald	Pasewalk		8/6		individual	1
21E0156	East	Brandenburg	Elbe-Elster	Doberlug-Kirchhain		6/6		individual	1
21E0157	South-West	Bavaria	Landshut	Essenbach		2/5		individual	1
21E0159	North	Lower Saxony	Gifhorn	Dedelstorf		7/4	community	group	3
21E0160	South-West	Northrhine-Westphalia	Paderborn	Lichtenau		6/3		individual	1
21E0161	East	Brandenburg	Elbe-Elster	Bad Liebenwerda		5/6		individual	1
21E0162	South-West	Bavaria	Kelheim	Herrngiersdorf		2/5		individual	1
21E0163	North	Mecklenburg Western Pomerania	Rostock	Finkenthal		8/5		individual	1
21E0164	East	Thuringia	Kyffhäuserkreis	Mönchpfiffel-Nikolausrieth		5/4		individual	1
21E0165	East	Saxony	Leipzig	Trebsen/Mulde		5/5		individual	1
21E0166	East	Saxony	Mittelsachsen	Roßwein		5/6		individual	1
21E0167	North	Lower Saxony	Diepholz	Bruchhausen-Vilsen		7/3		individual	1
21E0168	North	Schleswig-Holstein	Segeberg			8/4	county	group	2
21E0169	East	Saxony-Anhalt	Anhalt-Bitterfeld	Zörbig	South-East	6/5		individual	1
21E0170	East	Thuringia	Kyffhäuserkreis	Mönchpfiffel-Nikolausrieth		5/4		individual	1
21E0171	South-West	Hesse					federal state	group	2
21E0172	North	Lower Saxony	Diepholz			7/2	county	group	2
21E0173	East	Brandenburg	Dahme-Spreewald	Drahnsdorf		6/6		individual	1
21E0174	North	Lower Saxony	Gifhorn	Parsau		7/4		individual	1
21E0175	South-West	Bavaria				3/4	federal state	group	3
21E0176	North	Schleswig-Holstein	Segeberg	Westerrade		8/4		individual	1
21E0177	North	Schleswig-Holstein	Schleswig-Flensburg	Rügge		9/3		individual	1
21E0178	East	Saxony-Anhalt	Börde	Wanzleben-Börde	West	6/4		individual	1
21E0179	East	Thuringia	Greiz	Paitzdorf		5/5		individual	1
21E0180	East	Saxony-Anhalt	Burgenlandkreis	Osterfeld	South-East	5/5		individual	1
21E0181	East	Saxony	Görlitz	Rosenbach		5/7		individual	1
21E0182	East	Saxony	Nordsachsen	Doberschütz		5/5		individual	1
21E0183	East	Saxony-Anhalt	Wittenberg	Jessen (Elster)	South-East	6/5		individual	1
21E0184	East	Brandenburg	Märkisch-Oderland	Müncheberg		7/6		individual	1
21E0185	East	Brandenburg	Elbe-Elster			6/6	county	group	2
21E0186	East	Thuringia	Saale-Orla-Kreis	Wurzbach		4/5		individual	1
21E0187	East	Saxony-Anhalt	Stendal	Stendal	North-East	7/5		individual	1
21E0188	East	Saxony	Nordsachsen	Löbnitz		5/5		individual	1
21E0189	East	Saxony-Anhalt	Altmarkkreis Salzwedel	Gardelegen	North-East	7/4		individual	1
21E0190	East	Saxony-Anhalt	Jerichower Land	Möckern	North-East	6/5		individual	1
21E0191	East	Saxony	Meißen	Wülknitz		5/6		individual	1
21E0192	East	Saxony-Anhalt	Salzlandkreis	Hecklingen	West	6/4		individual	1
21E0193	North	Mecklenburg Western Pomerania	Vorpommern-Greifswald	Penkun		7/6		individual	1
21E0194	East	Saxony-Anhalt	Salzlandkreis	Hecklingen	West	6/4		individual	1
21E0195	East	Saxony-Anhalt	Stendal		North-East	7/5	county	group	2
21E0196	East	Saxony-Anhalt	Jerichower Land	Möckern	North-East	6/5		individual	1
21E0197	North	Mecklenburg Western Pomerania	Rostock	Jürgenshagen		8/5		individual	1
21E0198	East	Thuringia	Gotha	Hörsel		5/4		individual	1
21E0199	North	Mecklenburg Western Pomerania	Ludwigslust-Parchim	Ganzlin		7/5		individual	1
21E0200	North	Lower Saxony	Celle	Bergen		7/3		individual	1
21E0201	East	Saxony-Anhalt	Saalekreis	Obhausen	South-East	5/5		individual	1
21E0202	East	Brandenburg	Elbe-Elster			6/6	county	group	2
21E0203	North	Schleswig-Holstein	Segeberg	Weede		8/4		individual	1
21E0204	North	Schleswig-Holstein	Segeberg	Westerrade		8/4		individual	1
21E0205	East	Saxony-Anhalt	Saalekreis	Obhausen	South-East	5/5		individual	1
21E0206	South-West	Bavaria				4/4	federal state	group	3
21E0207	North	Lower Saxony					federal state	group	2
21E0208	North	Lower Saxony	Gifhorn	Dedelstorf		7/4	community	group	2
21E0209	North	Lower Saxony	Hameln-Pyrmont			6/3	county	group	2
21E0210	East	Saxony	Bautzen	Frankenthal		5/6		individual	1
21E0211	South-West	Hesse	Schwalm-Eder-Kreis	Fritzlar		5/3		individual	1
21E0212	North	Lower Saxony	Goslar	Liebenburg		6/4		individual	1
21E0213	East	Saxony	Nordsachsen	Doberschütz		5/5		individual	1
21E0214	East	Thuringia	Greiz	Großenstein		5/5		individual	1
21E0215	East	Brandenburg	Elbe-Elster	Herzberg (Elster)		6/6		individual	1
21E0216	East	Thuringia	Sömmerda	Sömmerda		5/4		individual	1
21E0218	East	Saxony-Anhalt	Stendal	Goldbeck	North-East	7/5		individual	1
21E0219	East	Saxony	Nordsachsen	Löbnitz		5/5		individual	1
21E0220	East	Brandenburg	Märkisch-Oderland	Garzau-Garzin		7/6		individual	1
21E0221	South-West	Bavaria	Coburg			4/4	county	group	2
21E0222	East	Thuringia	Nordhausen	Heringen/Helme		5/4		individual	1
21E0223	East	Saxony-Anhalt	Altmarkkreis Salzwedel	Gardelegen	North-East	7/4		individual	1
21E0224	North	Lower Saxony	Göttingen	Dransfeld		5/3		individual	1
21E0225	East	Saxony	Nordsachsen			5/5	county	group	2
21E0226	East	Saxony	Bautzen	Frankenthal		5/6		individual	1
21E0227	East	Saxony-Anhalt	Wittenberg	Jessen (Elster)	South-East	6/5		individual	1
21E0228	East	Brandenburg	Oberspreewald-Lausitz	Lauchhammer		5/6		individual	1
21E0229	East	Brandenburg	Spree-Neiße	Turnow-Preilack		6/6		individual	1
21E0230	East	Saxony	Nordsachsen	Beilrode		6/6		individual	1
21E0231	East	Brandenburg	Elbe-Elster	Kremitzaue		6/6		individual	1
21E0232	East	Thuringia	Nordhausen	Heringen/Helme		5/4		individual	1
21E0233	East	Thuringia	Sömmerda	Gangloffsömmern		5/4		individual	1
21E0234	North	Lower Saxony	Uelzen			7/4	county	group	3
21E0235	East	Saxony-Anhalt	Saalekreis	Mücheln (Geiseltal)	South-East	5/5		individual	1
21E0236	East	Brandenburg	Elbe-Elster	Bad Liebenwerda		5/6		individual	1
21E0237	East	Brandenburg	Spree-Neiße	Drebkau		6/6		individual	1
21E0238	East	Brandenburg	Spree-Neiße	Jänschwalde		6/7		individual	1
21E0239	East	Saxony	Görlitz	Rosenbach		5/7		individual	1
21E0240	South-West	Bavaria				2/5	federal state	group	4
21E0241	East	Thuringia	Nordhausen	Heringen/Helme		5/4		individual	1
21E0242	East	Brandenburg	Teltow-Fläming	Niederer Fläming		6/6		individual	1
21E0243	East	Saxony	Meißen	Großenhain		5/6		individual	1
21E0244	East	Saxony				5/6	federal state	group	2
21E0245	North	Mecklenburg Western Pomerania	Ludwigslust-Parchim	Ganzlin		7/5		individual	1
21E0246	East	Saxony-Anhalt	Burgenlandkreis	Balgstädt	South-East	5/5		individual	1
21E0247	East	Saxony-Anhalt	Salzlandkreis	Hecklingen	West	6/4		individual	1
21E0248	East	Thuringia	Nordhausen	Heringen/Helme		5/4		individual	1
21E0249	East	Saxony-Anhalt	Altmarkkreis Salzwedel	Gardelegen	North-East	6/4		individual	1
21E0250	East	Saxony-Anhalt	Jerichower Land	Möckern	North-East	6/5		individual	1
21E0251	East	Saxony	Meißen	Ebersbach		5/6		individual	1
21E0252	East	Saxony-Anhalt	Salzlandkreis	Staßfurt	West	6/4		individual	1
21E0253	East	Saxony-Anhalt	Stendal	Stendal	North-East	7/5		individual	1
21E0254	East	Thuringia	Altenburger Land	Meuselwitz		5/5		individual	1
21E0255	East	Saxony-Anhalt	Jerichower Land	Möckern	North-East	6/5		individual	1
21E0256	East	Saxony-Anhalt	Börde	Wanzleben-Börde	West	6/4		individual	1
21E0257	North	Schleswig-Holstein	Schleswig-Flensburg			9/3	county	group	2
21E0258	East	Saxony-Anhalt	Altmarkkreis Salzwedel	Klötze	North-East	7/4		individual	1
21E0259	North	Lower Saxony	Uelzen	Bienenbüttel		7/4	community	group	2
21E0260	East	Saxony-Anhalt	Salzlandkreis	Staßfurt	West	6/5		individual	1
21E0261	North	Lower Saxony	Diepholz			7/3	county	group	5
21E0262	North	Lower Saxony	Uelzen	Gerdau		7/4		individual	1
21E0263	East	Thuringia	Weimarer Land	Bad Sulza		5/5		individual	1
21E0264	East	Saxony	Bautzen	Neukirch		5/6		individual	1
21E0265	North	Schleswig-Holstein	Segeberg	Seedorf		8/4		individual	1
21E0266	South-West	Bavaria	Rhön-Grabfeld	Hollstadt		4/4		individual	1
21E0267	East	Saxony-Anhalt	Salzlandkreis	Staßfurt	West	6/5		individual	1
21E0268	South-West	Hesse	Schwalm-Eder-Kreis			5/3	county	group	4
21E0269	East	Saxony-Anhalt	Jerichower Land	Möckern	North-East	6/5		individual	1
21E0270	East	Saxony	Bautzen	Frankenthal		5/6		individual	1
21E0271	North	Lower Saxony	Hildesheim	Bockenem		6/4		individual	1
21E0272	East	Brandenburg	Dahme-Spreewald	Märkische Heide		6/6		individual	1
21E0273	East	Thuringia	Kyffhäuserkreis	Mönchpfiffel-Nikolausrieth		5/4		individual	1
21E0274	East	Saxony-Anhalt	Mansfeld-Südharz	Sangerhausen	West	5/4		individual	1
21E0275	North	Lower Saxony	Nienburg (Weser)			7/3	county	group	2
21E0276	East	Brandenburg	Uckermark	Gramzow		7/6		individual	1
21E0277	North	Lower Saxony	Rotenburg (Wümme)	Elsdorf		7/3		individual	1
21E0278	East	Saxony	Leipzig	Groitzsch		5/5		individual	1
21E0279	East	Saxony-Anhalt	Jerichower Land	Möckern	North-East	6/5		individual	1
21E0281	East	Saxony	Meißen	Wülknitz		5/6		individual	1
21E0282	East	Saxony-Anhalt	Mansfeld-Südharz	Allstedt	West	5/4		individual	1
21E0283	East	Saxony	Görlitz	Rosenbach		5/7		individual	1
21E0284	East	Thuringia	Saalfeld-Rudolstadt	Unterwellenborn		4/5		individual	1
21E0285	East	Brandenburg	Oberspreewald-Lausitz	Vetschau/Spreewald		6/6		individual	1
21E0286	East	Saxony-Anhalt	Börde	Hötensleben	West	6/4		individual	1
21E0287	East	Saxony-Anhalt	Burgenlandkreis	Osterfeld	South-East	5/5		individual	1
21E0288	East	Saxony-Anhalt	Salzlandkreis	Staßfurt	West	6/5		individual	1
21E0289	East	Saxony	Meißen	Wülknitz		5/6		individual	1
21E0290	East	Brandenburg	Oberspreewald-Lausitz	Vetschau/Spreewald		6/6		individual	1
21E0291	East	Saxony-Anhalt	Burgenlandkreis	Lanitz-Hassel-Tal	South-East	5/5		individual	1
21E0292	East	Thuringia	Kyffhäuserkreis	Mönchpfiffel-Nikolausrieth		5/4		individual	1
21E0293	East	Saxony-Anhalt	Saalekreis	Leuna	South-East	5/5		individual	1
21E0294	East	Saxony-Anhalt	Altmarkkreis Salzwedel	Gardelegen	North-East	6/4		individual	1
21E0295	South-West	Bavaria	Coburg	Bad Rodach		4/4		individual	1
21E0296	East	Saxony-Anhalt	Burgenlandkreis	Osterfeld	South-East	5/5		individual	1
21E0297	East	Brandenburg	Oberspreewald-Lausitz	Vetschau/Spreewald		6/6		individual	1
21E0298	East	Thuringia	Greiz	Langenwetzendorf		4/5		individual	1
21E0299	East	Saxony	Mittelsachsen	Rossau		5/6		individual	1
21E0300	East	Saxony	Meißen	Wülknitz		5/6		individual	1
21E0301	North	Mecklenburg Western Pomerania	Ludwigslust-Parchim	Mestlin		8/5		individual	1
21E0302	East	Saxony	Nordsachsen	Beilrode		6/6		individual	1
21E0303	East	Brandenburg	Oberspreewald-Lausitz	Vetschau/Spreewald		6/6		individual	1
21E0304	South-West	Northrhine-Westphalia	Höxter	Brakel		6/3		individual	1
21E0305	East	Saxony	Meißen	Wülknitz		5/6		individual	1
21E0306	North	Schleswig-Holstein	Segeberg			8/4	county	group	2
21E0307	East	Thuringia	Kyffhäuserkreis	Mönchpfiffel-Nikolausrieth		5/4		individual	1
21E0308	East	Brandenburg	Oberspreewald-Lausitz	Vetschau/Spreewald		6/6		individual	1
21E0309	East	Thuringia	Kyffhäuserkreis	Mönchpfiffel-Nikolausrieth		5/4		individual	1
21E0310	South-West	Hesse				5/3	federal state	group	5
21E0311	South-West	Hesse	Vogelsbergkreis	Antrifttal		5/3		individual	1
21E0312	North	Lower Saxony	Diepholz	Lembruch		7/2		individual	1
21E0313	South-West	Northrhine-Westphalia	Höxter			6/3	county	group	2
21E0315	North	Mecklenburg Western Pomerania	Vorpommern-Greifswald	Pasewalk		8/6		individual	1
21E0316	East	Saxony-Anhalt	Wittenberg	Wittenberg	South-East	6/5		individual	1
21E0317	East	Thuringia	Weimarer Land	Bad Sulza		5/5		individual	1
21E0318	North	Lower Saxony	Lüchow-Dannenberg			7/4	county	group	3
21E0321	North	Schleswig-Holstein	Schleswig-Flensburg	Sörup		9/3		individual	1
21E0322	East	Saxony-Anhalt	Wittenberg	Jessen (Elster)	South-East	6/6		individual	1
21E0323	East	Saxony	Leipzig	Groitzsch		5/5		individual	1
21E0324	East	Saxony	Görlitz	Rosenbach		5/7		individual	1
21E0325	East	Brandenburg	Elbe-Elster	Doberlug-Kirchhain		6/6		individual	1
21E0326	East	Brandenburg	Elbe-Elster			6/6	county	group	2
21E0327	East	Saxony	Nordsachsen	Löbnitz		6/5		individual	1
21E0328	East	Saxony-Anhalt	Wittenberg	Wittenberg	South-East	6/5		individual	1
21E0329	East	Saxony-Anhalt	Wittenberg	Jessen (Elster)	South-East	6/6		individual	1
21E0330	East	Saxony	Meißen	Wülknitz		5/6		individual	1
21E0331	East	Brandenburg	Potsdam-Mittelmark	Kloster Lehnin		6/5		individual	1
21E0332	North	Lower Saxony				7/3	federal state	group	2
21E0333	East	Saxony-Anhalt	Jerichower Land	Möckern	North-East	6/5		individual	1
21E0334	East	Saxony-Anhalt	Jerichower Land	Möckern	North-East	6/5		individual	1
21E0335	East	Saxony	Nordsachsen	Beilrode		6/6		individual	1
21E0336	East	Saxony-Anhalt	Harz	Halberstadt	West	6/4		individual	1
21E0337	East	Saxony-Anhalt	Wittenberg	Jessen (Elster)	South-East	6/5		individual	1
21E0338	East	Saxony	Bautzen	Frankenthal		5/6		individual	1
21E0339	East	Saxony-Anhalt	Jerichower Land	Möckern	North-East	6/5		individual	1
21E0340	East	Saxony-Anhalt	Jerichower Land	Möckern	North-East	6/5		individual	1
21E0341	East	Saxony	Meißen	Wülknitz		5/6		individual	1
21E0342	East	Saxony-Anhalt	Salzlandkreis	Hecklingen	West	6/4		individual	1
21E0343	East	Saxony-Anhalt	Wittenberg	Jessen (Elster)	South-East	6/5		individual	1
21E0344	East	Brandenburg	Märkisch-Oderland	Garzau-Garzin		7/6		individual	1
21E0345	East	Saxony-Anhalt	Jerichower Land	Möckern	North-East	6/5		individual	1
21E0346	North	Lower Saxony					federal state	group	6
21E0347	North	Lower Saxony				6/4	federal state	group	2
21E0348	South-West	Northrhine-Westphalia	Soest	Erwitte		5/2		individual	1
21E0350	North	Mecklenburg Western Pomerania	Vorpommern-Greifswald	Groß Kiesow		8/6		individual	1
21E0351	East	Brandenburg				6/6	federal state	group	2
21E0352	East	Saxony-Anhalt	Mansfeld-Südharz	Bornstedt	West	5/4		individual	1
21E0353	North	Lower Saxony	Region Hannover	Neustadt am Rübenberge		6/3	community	group	2
21E0354	East	Brandenburg	Elbe-Elster	Sonnewalde		6/6		individual	1
21E0355	South-West	Hesse	Schwalm-Eder-Kreis			5/3	county	group	8
21E0356	East	Thuringia	Saale-Holzland-Kreis	Bibra		5/5		individual	1
21E0357	East	Thuringia	Altenburger Land	Schmölln		5/5		individual	1
21E0358	North	Lower Saxony	Gifhorn	Wittingen		7/4		individual	1
21E0359	North	Mecklenburg Western Pomerania	Mecklenburgische Seenplatte	Feldberger Seenlandschaft		7/6		individual	1
21E0360	North	Schleswig-Holstein	Stormarn	Rehhorst		8/4		individual	1
21E0361	East	Brandenburg	Märkisch-Oderland	Garzau-Garzin		7/6		individual	1
21E0362	South-West	Bavaria	Landshut	Essenbach		2/5		individual	1
21E0363	East	Thuringia	Sömmerda	Sömmerda		5/4		individual	1
21E0364	East	Saxony-Anhalt	Börde	Hötensleben	West	6/4		individual	1
21E0365	East	Thuringia	Altenburger Land	Meuselwitz		5/5		individual	1
21E0366	East	Thuringia	Sömmerda	Sömmerda		5/4		individual	1
21E0367	East	Saxony-Anhalt	Salzlandkreis	Hecklingen	West	6/4		individual	1
21E0368	East	Saxony-Anhalt	Harz	Ballenstedt	West	6/4		individual	1
21E0369	East	Thuringia	Nordhausen	Heringen/Helme		5/4		individual	1
21E0370	East	Saxony	Nordsachsen	Beilrode		6/6		individual	1
21E0371	East	Saxony-Anhalt	Altmarkkreis Salzwedel	Gardelegen	North-East	6/4		individual	1
21E0372	East	Saxony	Nordsachsen	Doberschütz		5/5		individual	1
21E0373	East	Saxony	Meißen	Großenhain		5/6		individual	1
21E0374	East	Thuringia	Nordhausen	Heringen/Helme		5/4		individual	1
21E0375	East	Brandenburg	Teltow-Fläming	Niedergörsdorf		6/6		individual	1
21E0376	North	Lower Saxony					federal state	group	4
21E0377	East	Saxony	Nordsachsen	Beilrode		5/6		individual	1
21E0378	East	Brandenburg	Prignitz	Groß Pankow (Prignitz)		7/5		individual	1
21E0379	East	Brandenburg	Ostprignitz-Ruppin	Heiligengrabe		7/5		individual	1
21E0380	East	Thuringia	Sömmerda	Schloßvippach		5/4		individual	1
21E0381	North	Lower Saxony	Gifhorn			7/4	county	group	2
21E0382	North	Lower Saxony				7/4	federal state	group	2
21E0383	East	Thuringia	Sömmerda	Gangloffsömmern		5/4		individual	1
21E0384	East	Thuringia	Eichsfeld	Teistungen		5/4		individual	1
21E0385	East	Thuringia	Nordhausen	Heringen/Helme		5/4		individual	1
21E0386	East	Saxony	Nordsachsen	Doberschütz		5/5		individual	1
21E0387	North	Mecklenburg Western Pomerania	Rostock	Gülzow-Prüzen		8/5		individual	1
21E0388	North	Schleswig-Holstein				8/4	federal state	group	2
21E0389	East	Saxony-Anhalt				6/4	federal state	group	2
21E0390	South-West	Northrhine-Westphalia	Höxter			5/3	county	group	2
21E0392	South-West	Bavaria	Passau	Fürstenzell		2/6		individual	1
21E0393	East	Thuringia	Nordhausen	Nordhausen		5/4		individual	1
21E0394	North	Mecklenburg Western Pomerania	Mecklenburgische Seenplatte	Kummerow		8/5		individual	1
21E0395	South-West	Bavaria	Passau	Fürstenzell		2/6		individual	1
21E0396	East	Thuringia	Nordhausen	Nordhausen		5/4		individual	1
21E0398	South-West	Northrhine-Westphalia				6/2	federal state	group	2
21E0400	North	Schleswig-Holstein	Segeberg	Weede		8/4		individual	1
21E0401	East	Saxony-Anhalt	Saalekreis	Petersberg	South-East	5/5		individual	1
21E0402	South-West	Northrhine-Westphalia					federal state	group	2
21E0403	East	Saxony	Meißen	Nossen		5/6		individual	1
21E0404	East	Saxony-Anhalt	Saalekreis	Teutschenthal	South-East	5/5		individual	1
21E0405	North	Schleswig-Holstein	Segeberg	Weede		8/4		individual	1
21E0406	East	Thuringia	Saale-Orla-Kreis	Wernburg		4/5		individual	1
21E0407	North	Lower Saxony	Stade	Bargstedt		8/3		individual	1
21E0408	North	Mecklenburg Western Pomerania	Mecklenburgische Seenplatte	Tützpatz		8/5		individual	1
21E0409	East	Thuringia	Saalfeld-Rudolstadt	Saalfeld/Saale		4/4		individual	1
21E0410	East	Saxony	Nordsachsen	Beilrode		6/6		individual	1
21E0411	East	Saxony-Anhalt	Salzlandkreis	Hecklingen	West	6/4		individual	1
21E0413	East	Thuringia	Greiz	Großenstein		5/5		individual	1
21E0414	East	Saxony	Görlitz	Rosenbach		5/7		individual	1
21E0415	East	Saxony-Anhalt	Börde	Wanzleben-Börde	West	6/4		individual	1
21E0416	East	Brandenburg	Teltow-Fläming	Niederer Fläming		6/6		individual	1
21E0417	East	Saxony-Anhalt	Jerichower Land	Möckern	North-East	6/5		individual	1
21E0418	East	Saxony	Meißen	Nossen		5/6	community	group	2
21E0419	East	Saxony-Anhalt	Altmarkkreis Salzwedel	Gardelegen	North-East	6/4		individual	1
21E0420	South-West	Bavaria	Rhön-Grabfeld	Hollstadt		4/4		individual	1
21E0421	East	Thuringia	Kyffhäuserkreis	Roßleben-Wiehe		5/4		individual	1
21E0422	East	Saxony	Meißen	Ebersbach		5/6		individual	1
21E0423	East	Saxony-Anhalt	Jerichower Land	Möckern	North-East	6/5		individual	1
21E0424	East	Saxony-Anhalt	Stendal		North-East	7/5	county	group	2
21E0425	East	Thuringia	Eichsfeld	Teistungen		5/4		individual	1
21E0427	East	Saxony-Anhalt	Börde	Gröningen	West	6/4		individual	1
21E0428	East	Saxony-Anhalt	Jerichower Land	Möckern	North-East	6/5		individual	1
21E0429	South-West	Bavaria	Rhön-Grabfeld	Hollstadt		4/4		individual	1
21E0430	East	Brandenburg	Dahme-Spreewald	Heideblick		6/6		individual	1
21E0431	East	Thuringia	Greiz	Langenwetzendorf		5/5		individual	1
21E0432	North	Lower Saxony	Verden	Thedinghausen		7/3		individual	1
21E0433	North	Lower Saxony	Uelzen			7/4	county	group	2
21E0434	East	Thuringia	Kyffhäuserkreis	Mönchpfiffel-Nikolausrieth		5/4		individual	1
21E0435	East	Thuringia	Kyffhäuserkreis	Mönchpfiffel-Nikolausrieth		5/4		individual	1
21E0436	East	Brandenburg	Prignitz	Plattenburg		7/5		individual	1
21E0437	South-West	Bavaria				2/5	federal state	group	5
21E0438	East	Saxony-Anhalt	Salzlandkreis	Staßfurt	West	6/4		individual	1
21E0439	East	Saxony	Meißen	Wülknitz		5/6		individual	1
21E0440	South-West	Northrhine-Westphalia	Warendorf	Everswinkel		6/2		individual	1
21E0441	East	Thuringia	Kyffhäuserkreis	Mönchpfiffel-Nikolausrieth		5/4		individual	1
21E0442	East	Saxony-Anhalt	Salzlandkreis	Staßfurt	West	6/5		individual	1
21E0443	East	Saxony-Anhalt	Börde	Hötensleben	West	6/4		individual	1
21E0444	East	Saxony	Mittelsachsen	Rossau		5/6		individual	1
21E0445	South-West	Hesse					federal state	group	7
21E0446	East	Saxony-Anhalt	Mansfeld-Südharz	Allstedt	West	5/4		individual	1
21E0447	East	Saxony	Nordsachsen	Belgern-Schildau		5/6		individual	1
21E0448	East	Saxony	Meißen	Wülknitz		5/6		individual	1
21E0449	East	Saxony-Anhalt	Wittenberg	Jessen (Elster)	South-East	6/5		individual	1
21E0450	East	Brandenburg	Märkisch-Oderland	Müncheberg		7/6		individual	1
21E0451	East	Saxony	Mittelsachsen	Rossau		5/6		individual	1
21E0452	East	Saxony	Meißen	Wülknitz		5/6		individual	1
21E0453	East	Thuringia	Weimarer Land	Bad Sulza		5/5		individual	1
21E0454	East	Saxony-Anhalt	Altmarkkreis Salzwedel	Gardelegen	North-East	7/4		individual	1
21E0455	East	Saxony	Meißen	Wülknitz		5/6		individual	1
21E0456	East	Saxony	Görlitz	Rosenbach		5/7		individual	1
21E0457	East	Thuringia	Kyffhäuserkreis	Sondershausen		5/4		individual	1
21E0458	North	Lower Saxony	Lüchow-Dannenberg	Trebel		7/4		individual	1
21E0459	South-West	Hesse	Vogelsbergkreis	Antrifttal		5/3		individual	1
21E0460	South-West	Northrhine-Westphalia	Höxter	Brakel		6/3		individual	1
21E0461	North	Lower Saxony					federal state	group	4
21E0462	South-West	Hesse					federal state	group	2
21E0463	East	Saxony-Anhalt	Burgenlandkreis	Osterfeld	South-East	5/5		individual	1
21E0464	East	Brandenburg	Elbe-Elster	Bad Liebenwerda		5/6		individual	1
21E0465	East	Saxony	Meißen	Wülknitz		5/6		individual	1
21E0466	South-West	Hesse				5/3	federal state	group	4
21E0467	East	Brandenburg	Ostprignitz-Ruppin	Temnitztal		7/5		individual	1
21E0468	East	Brandenburg	Spree-Neiße	Jänschwalde		6/7		individual	1
21E0469	North	Lower Saxony	Verden	Blender		7/3	community	group	2
21E0470	East	Brandenburg	Oberspreewald-Lausitz	Vetschau/Spreewald		6/6		individual	1
21E0471	East	Saxony	Nordsachsen	Beilrode		6/6		individual	1
21E0472	East	Saxony	Meißen	Großenhain		5/6		individual	1
21E0473	East	Saxony	Görlitz	Rosenbach		5/7		individual	1
21E0474	East	Saxony-Anhalt	Salzlandkreis	Hecklingen	West	6/4		individual	1
21E0475	East	Brandenburg	Elbe-Elster	Falkenberg/Elster		6/6		individual	1
21E0476	East	Saxony-Anhalt	Wittenberg	Jessen (Elster)	South-East	6/6		individual	1
21E0477	East	Saxony	Meißen	Wülknitz		5/6		individual	1
21E0478	East	Saxony-Anhalt	Börde	Hötensleben	West	6/4		individual	1
21E0479	East	Thuringia	Saale-Orla-Kreis	Wurzbach		4/5		individual	1
21E0480	East	Saxony-Anhalt	Jerichower Land	Möckern	North-East	6/5		individual	1
21E0481	East	Saxony	Meißen	Großenhain		5/6		individual	1
21E0482	North	Lower Saxony					federal state	group	2
21E0483	East	Brandenburg	Märkisch-Oderland	Müncheberg		7/6		individual	1
21E0484	East	Saxony	Nordsachsen	Löbnitz		6/5		individual	1
21E0485	East	Saxony-Anhalt	Jerichower Land	Möckern	North-East	6/5		individual	1
21E0486	East	Saxony-Anhalt	Burgenlandkreis	Osterfeld	South-East	5/5		individual	1
21E0487	East	Saxony-Anhalt	Jerichower Land	Möckern	North-East	6/5		individual	1
21E0488	East	Saxony-Anhalt	Saalekreis	Teutschenthal	South-East	5/5	community	group	2
21E0489	East	Brandenburg	Dahme-Spreewald	Drahnsdorf		6/6		individual	1
21E0490	East	Saxony-Anhalt	Jerichower Land	Möckern	North-East	6/5		individual	1
21E0491	North	Mecklenburg Western Pomerania	Mecklenburgische Seenplatte	Feldberger Seenlandschaft		7/6		individual	1
21E0492	East	Saxony-Anhalt	Stendal	Stendal	North-East	7/5		individual	1
21E0493	East	Saxony-Anhalt	Wittenberg	Jessen (Elster)	South-East	6/6		individual	1
21E0494	East	Saxony	Meißen	Wülknitz		5/6		individual	1
21E0495	East	Brandenburg	Elbe-Elster	Sonnewalde		6/6		individual	1
21E0496	East	Brandenburg	Spree-Neiße	Drebkau		6/6		individual	1
21E0497	East	Saxony-Anhalt	Saalekreis	Leuna	South-East	5/5		individual	1
21E0498	East	Saxony	Meißen	Wülknitz		5/6		individual	1
21E0499	East	Saxony-Anhalt	Harz	Hedersleben	West	6/4		individual	1
21E0500	North	Mecklenburg Western Pomerania	Nordwestmecklenburg	Siemz-Niendorf		8/4		individual	1
21E0501	East	Saxony-Anhalt	Stendal		North-East	7/5	county	group	2
21E0502	North	Mecklenburg Western Pomerania	Rostock	Altkalen		8/5		individual	1
21E0503	North	Mecklenburg Western Pomerania	Rostock	Finkenthal		8/5		individual	1
21E0505	North	Lower Saxony	Uelzen	Natendorf		7/4		individual	1
21E0506	East	Saxony	Leipzig	Trebsen/Mulde		5/5		individual	1
21E0507	East	Saxony-Anhalt	Altmarkkreis Salzwedel	Gardelegen	North-East	7/4		individual	1
21E0508	South-West	Northrhine-Westphalia	Steinfurt	Hörstel		6/2		individual	1
21E0509	North	Lower Saxony	Region Hannover	Neustadt am Rübenberge		7/3	community	group	2
21E0510	North	Lower Saxony	Heidekreis	Bispingen		7/3		individual	1
21E0511	East	Saxony-Anhalt	Burgenlandkreis	Lanitz-Hassel-Tal	South-East	5/5		individual	1
21E0512	North	Lower Saxony	Heidekreis	Soltau		7/3		individual	1
21E0513	East	Saxony-Anhalt	Wittenberg	Jessen (Elster)	South-East	6/6		individual	1
21E0514	East	Saxony	Nordsachsen				county	group	2
21E0515	North	Schleswig-Holstein	Rendsburg-Eckernförde	Rade b, Rendsburg		9/3	community	group	2
21E0516	East	Saxony	Leipzig	Zwenkau		5/5		individual	1
21E0517	East	Thuringia	Saale-Orla-Kreis	Pößneck		4/5		individual	1
21E0518	East	Saxony	Nordsachsen	Beilrode		6/6		individual	1
21E0519	South-West	Bavaria	Landshut	Essenbach		2/5		individual	1
21E0520	East	Thuringia	Sömmerda	Sömmerda		5/4		individual	1
21E0521	East	Brandenburg	Märkisch-Oderland	Garzau-Garzin		7/6		individual	1
21E0522	East	Brandenburg	Elbe-Elster			6/6	county	group	2
21E0523	East	Saxony	Mittelsachsen	Erlau		5/6		individual	1
21E0524	East	Saxony-Anhalt	Saalekreis	Obhausen	South-East	5/5		individual	1
21E0525	East	Thuringia	Saale-Holzland-Kreis	Bibra		5/5		individual	1
21E0526	East	Thuringia	Saale-Orla-Kreis	Pößneck		4/5		individual	1
21E0527	East	Saxony-Anhalt					federal state	group	2
21E0528	East	Saxony	Meißen	Großenhain		5/6		individual	1
21E0529	South-West	Hesse	Main-Kinzig-Kreis	Steinau an der Straße		4/3		individual	1
21E0530	East	Saxony-Anhalt	Salzlandkreis	Hecklingen	West	6/4		individual	1
21E0531	South-West	Bavaria	Coburg	Bad Rodach		4/4		individual	1
21E0532	East	Thuringia	Nordhausen	Nordhausen		5/4		individual	1
21E0533	East	Saxony-Anhalt	Saalekreis	Petersberg	South-East	5/5		individual	1
21E0534	East	Saxony-Anhalt	Börde	Wanzleben-Börde	West	6/4		individual	1
21E0535	East	Saxony	Nordsachsen	Beilrode		6/6		individual	1
21E0537	East	Saxony	Nordsachsen			5/5	county	group	2
21E0538	East	Thuringia	Nordhausen	Heringen/Helme		5/4		individual	1
21E0539	South-West	Hesse	Schwalm-Eder-Kreis	Borken (Hessen)		5/3		individual	1
21E0540	East	Saxony-Anhalt	Harz	Hedersleben	West	6/4		individual	1
21E0541	East	Thuringia	Nordhausen	Heringen/Helme		5/4		individual	1
21E0543	North	Lower Saxony	Nienburg (Weser)				county	group	3
21E0544	North	Lower Saxony	Lüchow-Dannenberg	Schnega		7/4		individual	1
21E0545	North	Lower Saxony	Diepholz	Barnstorf		7/2		individual	1
21E0546	North	Lower Saxony					federal state	group	4
21E0547	East	Saxony-Anhalt	Salzlandkreis	Hecklingen	West	6/4		individual	1
21E0548	East	Thuringia	Sömmerda	Sömmerda		5/4		individual	1
21E0549	East	Brandenburg	Spree-Neiße	Turnow-Preilack		6/6		individual	1
21E0550	South-West	Hesse	Schwalm-Eder-Kreis			5/3	county	group	2
21E0552	East	Saxony-Anhalt	Wittenberg	Zahna-Elster	South-East	6/5		individual	1
21E0553	East	Brandenburg	Spree-Neiße	Drebkau		6/6		individual	1
21E0554	North	Mecklenburg Western Pomerania	Vorpommern-Rügen	Sundhagen		8/6		individual	1
21E0555	North	Schleswig-Holstein	Herzogtum Lauenburg	Kröppelshagen-Fahrendorf		8/4		individual	1
21E0556	East	Saxony-Anhalt	Salzlandkreis	Staßfurt	West	6/5		individual	1
21E0557	East	Saxony-Anhalt	Wittenberg	Jessen (Elster)	South-East	6/6		individual	1
21E0558	East	Saxony-Anhalt	Mansfeld-Südharz	Bornstedt	West	5/4		individual	1
21E0559	East	Brandenburg	Uckermark	Templin		7/6		individual	1
21E0560	East	Brandenburg	Teltow-Fläming	Niederer Fläming		6/6		individual	1
21E0561	East	Saxony-Anhalt	Salzlandkreis	Staßfurt	West	6/5		individual	1
21E0562	East	Saxony-Anhalt	Börde	Hötensleben	West	6/4		individual	1
21E0563	East	Thuringia	Kyffhäuserkreis	Roßleben-Wiehe		5/4		individual	1
21E0564	East	Saxony	Nordsachsen	Beilrode		5/6		individual	1
21E0565	East	Saxony-Anhalt	Mansfeld-Südharz	Sangerhausen	West	5/4		individual	1
21E0566	East	Saxony	Bautzen	Neukirch		5/6		individual	1
21E0567	East	Brandenburg	Märkisch-Oderland	Garzau-Garzin		7/6		individual	1
21E0568	East	Saxony-Anhalt	Harz	Ballenstedt	West	6/4		individual	1
21E0569	East	Thuringia	Greiz	Langenwetzendorf		5/5		individual	1
21E0570	South-West	Hesse	Hersfeld-Rotenburg	Nentershausen		5/3		individual	1
21E0571	East	Saxony	Görlitz	Rosenbach		5/7		individual	1
21E0572	North	Mecklenburg Western Pomerania	Ludwigslust-Parchim	Spornitz		8/5		individual	1
21E0573	East	Brandenburg	Elbe-Elster	Sonnewalde		6/6		individual	1
21E0574	North	Lower Saxony	Stade	Bargstedt		8/3		individual	1
21E0575	East	Saxony-Anhalt	Mansfeld-Südharz	Sangerhausen	West	5/4		individual	1
21E0576	North	Mecklenburg Western Pomerania	Vorpommern-Greifswald	Pasewalk		8/6		individual	1
21E0577	North	Lower Saxony	Nienburg (Weser)	Wietzen		7/3		individual	1
21E0578	East	Saxony-Anhalt	Salzlandkreis	Hecklingen	West	6/4		individual	1
21E0580	East	Thuringia	Weimarer Land	Bad Sulza		5/5		individual	1
21E0581	East	Saxony-Anhalt	Jerichower Land	Möckern	North-East	6/5		individual	1
21E0582	North	Lower Saxony	Nienburg (Weser)	Rodewald		7/3		individual	1
21E0583	South-West	Hesse				5/3	federal state	group	5
21E0584	North	Schleswig-Holstein	Segeberg	Bebensee		8/4		individual	1
21E0585	East	Saxony-Anhalt	Jerichower Land	Möckern	North-East	6/5		individual	1
21E0586	East	Brandenburg	Elbe-Elster	Falkenberg/Elster		6/6		individual	1
21E0587	East	Saxony	Meißen	Wülknitz		5/6		individual	1
21E0588	East	Saxony-Anhalt	Salzlandkreis	Hecklingen	West	6/4		individual	1
21E0589	East	Saxony-Anhalt	Burgenlandkreis	Osterfeld	South-East	5/5		individual	1
21E0590	East	Saxony-Anhalt	Saalekreis	Bad Lauchstädt	South-East	5/5		individual	1
21E0591	East	Brandenburg	Oberspreewald-Lausitz	Vetschau/Spreewald		6/6		individual	1
21E0592	South-West	Hesse				5/3	federal state	group	5
21E0593	East	Thuringia	Kyffhäuserkreis	Mönchpfiffel-Nikolausrieth		5/4		individual	1
21E0594	East	Saxony-Anhalt	Börde	Hötensleben	West	6/4		individual	1
21E0595	East	Saxony	Görlitz	Rosenbach		5/7		individual	1
21E0596	East	Brandenburg	Oberspreewald-Lausitz	Vetschau/Spreewald		6/6		individual	1
21E0597	East	Saxony	Mittelsachsen	Lichtenau		5/6		individual	1
21E0598	East	Saxony	Mittelsachsen	Rossau		5/6		individual	1
21E0599	East	Saxony	Meißen	Wülknitz		5/6		individual	1
21E0600	East	Brandenburg	Märkisch-Oderland	Garzau-Garzin		7/6		individual	1
21E0601	East	Thuringia	Kyffhäuserkreis	Mönchpfiffel-Nikolausrieth		5/4		individual	1
21E0602	East	Saxony-Anhalt	Altmarkkreis Salzwedel	Gardelegen	North-East	6/4		individual	1
21E0603	North	Mecklenburg Western Pomerania	Ludwigslust-Parchim	Obere Warnow		8/5		individual	1
21E0604	South-West	Bavaria	Coburg			4/4	county	group	2
21E0605	East	Saxony	Nordsachsen	Doberschütz		5/5		individual	1
21E0606	East	Thuringia	Kyffhäuserkreis	Mönchpfiffel-Nikolausrieth		5/4		individual	1
21E0607	East	Saxony	Meißen	Wülknitz		5/6		individual	1
21E0608	South-West	Northrhine-Westphalia	Höxter	Brakel		6/3		individual	1
21E0609	East	Saxony-Anhalt	Burgenlandkreis	Osterfeld	South-East	5/5		individual	1
21E0610	East	Saxony	Mittelsachsen	Rossau		5/6		individual	1
21E0612	East	Saxony-Anhalt	Stendal	Kamern	North-East	7/5		individual	1
21E0613	East	Saxony	Bautzen	Frankenthal		5/6		individual	1
21E0614	South-West	Northrhine-Westphalia	Paderborn	Lichtenau		6/3		individual	1
21E0615	East	Brandenburg	Oberspreewald-Lausitz	Vetschau/Spreewald		6/6		individual	1
21E0616	East	Saxony-Anhalt	Saalekreis	Bad Lauchstädt	South-East	5/5		individual	1
21E0617	East	Saxony	Meißen	Wülknitz		5/6		individual	1
21E0618	South-West	Hesse				5/3	federal state	group	5
21E0619	North	Lower Saxony	Hildesheim	Holle		6/4	community	group	2
21E0620	South-West	Bavaria	Landshut	Essenbach		2/5		individual	1
21E0621	North	Lower Saxony	Region Hannover	Neustadt am Rübenberge		7/3		individual	1
21E0622	North	Lower Saxony	Nienburg (Weser)	Leese		6/3		individual	1
21E0623	North	Mecklenburg Western Pomerania	Rostock	Jürgenshagen		8/5		individual	1
21E0624	East	Saxony-Anhalt	Burgenlandkreis	Osterfeld	South-East	5/5		individual	1
21E0625	North	Schleswig-Holstein	Segeberg			8/4	county	group	2
21E0626	North	Schleswig-Holstein	Segeberg	Schackendorf		8/4		individual	1
21E0627	East	Saxony	Meißen	Ebersbach		5/6		individual	1
21E0628	East	Saxony-Anhalt	Altmarkkreis Salzwedel	Gardelegen	North-East	7/4		individual	1
21E0629	East	Thuringia	Altenburger Land	Schmölln		5/5		individual	1
21E0630	East	Saxony	Bautzen	Frankenthal		5/6		individual	1
21E0631	North	Lower Saxony	Verden	Kirchlinteln		7/3		individual	1
21E0632	East	Brandenburg	Dahme-Spreewald	Märkische Heide		6/6		individual	1
21E0633	East	Saxony-Anhalt	Harz	Selke-Aue	West	6/4		individual	1
21E0634	East	Brandenburg	Uckermark	Templin		7/6		individual	1
21E0635	South-West	Bavaria	Landshut	Essenbach		2/5		individual	1
22E0001	East	Brandenburg	Märkisch-Oderland	Müncheberg		7/6		individual	1
22E0002	East	Saxony-Anhalt	Jerichower Land	Möckern	North-East	6/5		individual	1
22E0003	East	Saxony	Görlitz	Rosenbach		5/7		individual	1
22E0004	South-West	Hesse	Kassel	Wolfhagen		5/3		individual	1
22E0005	East	Saxony-Anhalt	Wittenberg	Jessen (Elster)	South-East	6/5		individual	1
22E0006	East	Brandenburg	Elbe-Elster	Uebigau-Wahrenbrück		5/6		individual	1
22E0007	East	Brandenburg	Elbe-Elster			6/6	county	group	2
22E0008	East	Saxony	Nordsachsen				county	group	2
22E0009	East	Saxony-Anhalt	Jerichower Land	Möckern	North-East	6/5		individual	1
22E0010	East	Saxony-Anhalt	Altmarkkreis Salzwedel	Gardelegen	North-East	6/4		individual	1
22E0011	East	Saxony-Anhalt	Harz	Hedersleben	West	6/4		individual	1
22E0012	East	Saxony	Meißen	Ebersbach		5/6		individual	1
22E0013	East	Saxony-Anhalt	Mansfeld-Südharz	Allstedt	West	5/4		individual	1
22E0014	East	Saxony-Anhalt	Mansfeld-Südharz	Allstedt	West	5/4		individual	1
22E0015	East	Thuringia	Weimarer Land	Bad Sulza		5/5		individual	1
22E0016	East	Saxony-Anhalt	Wittenberg	Jessen (Elster)	South-East	6/5		individual	1
22E0017	East	Brandenburg	Elbe-Elster	Sonnewalde		6/6		individual	1
22E0018	East	Brandenburg	Elbe-Elster	Uebigau-Wahrenbrück		6/6		individual	1
22E0019	North	Lower Saxony				7/4	federal state	group	2
22E0020	North	Lower Saxony	Vechta	Vechta		7/2		individual	1
22E0021	North	Lower Saxony	Nienburg (Weser)	Eystrup		7/3		individual	1
22E0022	East	Saxony-Anhalt	Salzlandkreis	Hecklingen	West	6/4		individual	1
22E0023	South-West	Bavaria	Kelheim	Neustadt a,d, Donau		3/5		individual	1
22E0024	South-West	Hesse	Schwalm-Eder-Kreis			5/3	county	group	4
22E0025	East	Thuringia	Eichsfeld	Teistungen		5/4		individual	1
22E0026	North	Lower Saxony					federal state	group	2
22E0027	East	Thuringia	Saale-Holzland-Kreis	Bibra		5/5		individual	1
22E0028	South-West	Hesse				5/3	federal state	group	2
22E0029	South-West	Bavaria	Landshut	Pfeffenhausen		2/5		individual	1
22E0030	North	Mecklenburg Western Pomerania	Rostock	Altkalen		8/5		individual	1
22E0031	East	Saxony	Bautzen	Ralbitz-Rosenthal		5/6		individual	1
22E0032	North	Schleswig-Holstein	Segeberg	Mözen		8/4		individual	1
22E0033	North	Lower Saxony	Heidekreis	Bispingen		7/3		individual	1
22E0034	East	Saxony-Anhalt	Burgenlandkreis	Balgstädt	South-East	5/5		individual	1
22E0035	East	Saxony-Anhalt	Börde	Hötensleben	West	6/4		individual	1
22E0036	East	Saxony-Anhalt	Salzlandkreis	Barby	West	6/5		individual	1
22E0037	East	Thuringia	Saale-Orla-Kreis	Wurzbach		4/5		individual	1
22E0038	East	Saxony-Anhalt	Stendal	Osterburg (Altmark)	North-East	7/5		individual	1
22E0039	East	Saxony-Anhalt	Burgenlandkreis	Osterfeld	South-East	5/5		individual	1
22E0040	East	Saxony-Anhalt	Harz	Ballenstedt	West	6/4		individual	1
22E0041	East	Saxony	Nordsachsen	Beilrode		6/6		individual	1
22E0042	East	Saxony-Anhalt	Börde	Hötensleben	West	6/4		individual	1
22E0043	East	Thuringia	Nordhausen	Heringen/Helme		5/4		individual	1
22E0044	East	Saxony-Anhalt	Wittenberg	Jessen (Elster)	South-East	6/5		individual	1
22E0045	South-West	Bavaria	Rhön-Grabfeld	Heustreu		4/4		individual	1
22E0046	East	Saxony	Nordsachsen	Beilrode		6/6		individual	1
22E0047	East	Brandenburg	Spree-Neiße	Jänschwalde		6/7		individual	1
22E0048	South-West	Bavaria	Coburg			4/4	county	group	5
22E0049	East	Thuringia	Sömmerda	Sömmerda		5/4		individual	1
22E0050	East	Saxony	Meißen	Großenhain		5/6		individual	1
22E0051	East	Thuringia	Nordhausen	Heringen/Helme		5/4		individual	1
22E0052	East	Saxony-Anhalt	Stendal	Kamern	North-East	7/5		individual	1
22E0053	South-West	Bavaria	Bad Kissingen	Maßbach		4/4	community	group	2
22E0054	East	Brandenburg	Elbe-Elster	Bad Liebenwerda		5/6		individual	1
22E0055	East	Thuringia	Sömmerda			5/4	county	group	2
22E0056	East	Saxony	Bautzen	Neukirch		5/6		individual	1
22E0057	East	Thuringia	Nordhausen	Heringen/Helme		5/4		individual	1
22E0058	North	Lower Saxony	Nienburg (Weser)	Uchte		6/3		individual	1
22E0059	South-West	Northrhine-Westphalia	Soest	Erwitte		5/2		individual	1
22E0060	North	Schleswig-Holstein	Segeberg	Weede		8/4		individual	1
22E0061	North	Mecklenburg Western Pomerania	Rostock	Gülzow-Prüzen		8/5		individual	1
22E0062	South-West	Hesse	Schwalm-Eder-Kreis			5/3	county	group	3
22E0063	East	Saxony-Anhalt	Salzlandkreis	Hecklingen	West	6/4		individual	1
22E0064	North	Mecklenburg Western Pomerania	Rostock	Rövershagen		8/5		individual	1
22E0065	East	Saxony-Anhalt	Saalekreis	Bad Lauchstädt	South-East	5/5		individual	1
22E0066	East	Thuringia	Kyffhäuserkreis	Greußen		5/4		individual	1
22E0067	North	Lower Saxony	Diepholz	Twistringen		7/2	community	group	2
22E0068	East	Saxony	Leipzig			5/5	county	group	2
22E0069	North	Mecklenburg Western Pomerania	Mecklenburgische Seenplatte	Blankensee		8/6		individual	1
22E0070	North	Lower Saxony					federal state	group	2
22E0071	East	Thuringia	Schmalkalden-Meiningen	Rippershausen		4/4		individual	1
22E0072	South-West	Northrhine-Westphalia				6/1	federal state	group	3
22E0073	East	Brandenburg	Märkisch-Oderland	Müncheberg		7/6		individual	1
22E0074	South-West	Northrhine-Westphalia	Höxter				county	group	3
22E0075	East	Brandenburg	Prignitz	Groß Pankow (Prignitz)		7/5		individual	1
22E0076	East	Saxony-Anhalt	Börde	Wanzleben-Börde	West	6/4		individual	1
22E0077	North	Lower Saxony					federal state	group	2
22E0078	East	Saxony-Anhalt	Altmarkkreis Salzwedel	Salzwedel	North-East	7/4		individual	1
22E0079	South-West	Hesse				5/3	federal state	group	3
22E0080	East	Saxony-Anhalt	Salzlandkreis	Staßfurt	West	6/5		individual	1
22E0081	East	Saxony-Anhalt	Anhalt-Bitterfeld	Sandersdorf-Brehna	South-East	5/5		individual	1
22E0082	East	Thuringia	Greiz	Langenwetzendorf		5/5		individual	1
22E0083	East	Saxony-Anhalt	Börde	Hötensleben	West	6/4		individual	1
22E0084	East	Saxony	Nordsachsen	Beilrode		5/6		individual	1
22E0085	East	Saxony-Anhalt	Burgenlandkreis	Balgstädt	South-East	5/5		individual	1
22E0086	East	Saxony	Meißen	Großenhain		5/6		individual	1
22E0087	East	Saxony	Görlitz	Rosenbach		5/7		individual	1
22E0088	East	Saxony-Anhalt	Altmarkkreis Salzwedel	Gardelegen	North-East	7/4		individual	1
22E0089	North	Lower Saxony	Region Hannover	Pattensen		6/3		individual	1
22E0090	East	Saxony-Anhalt	Jerichower Land	Möckern	North-East	6/5		individual	1
22E0091	North	Mecklenburg Western Pomerania	Rostock	Rövershagen		8/5		individual	1
22E0092	East	Brandenburg	Märkisch-Oderland	Falkenberg		7/6		individual	1
22E0093	North	Lower Saxony	Göttingen	Gleichen		5/3		individual	1
22E0094	East	Saxony-Anhalt	Jerichower Land	Möckern	North-East	6/5		individual	1
22E0095	North	Lower Saxony	Uelzen	Altenmedingen		7/4		individual	1
22E0096	East	Saxony-Anhalt	Saalekreis	Leuna	South-East	5/5		individual	1
22E0097	North	Lower Saxony	Nienburg (Weser)	Wietzen		7/3	community	group	2
22E0098	North	Lower Saxony	Verden			7/3	county	group	2
22E0099	East	Brandenburg	Dahme-Spreewald	Heideblick		6/6		individual	1
22E0100	East	Thuringia	Weimarer Land	Bad Sulza		5/5		individual	1
22E0101	South-West	Hesse				5/3	federal state	group	5
22E0102	North	Schleswig-Holstein	Segeberg	Bebensee		8/4		individual	1
22E0103	East	Thuringia	Altenburger Land	Schmölln		5/5		individual	1
22E0104	East	Saxony-Anhalt	Wittenberg	Jessen (Elster)	South-East	6/6		individual	1
22E0105	East	Saxony-Anhalt	Anhalt-Bitterfeld	Zerbst/Anhalt	South-East	6/5		individual	1
22E0106	North	Schleswig-Holstein	Stormarn	Feldhorst		8/4		individual	1
22E0107	North	Schleswig-Holstein	Herzogtum Lauenburg				county	group	2
22E0108	East	Saxony-Anhalt	Börde	Gröningen	West	6/4		individual	1
22E0109	East	Brandenburg	Uckermark	Templin		7/6		individual	1
22E0110	East	Brandenburg	Elbe-Elster	Bad Liebenwerda		5/6		individual	1
22E0111	North	Lower Saxony	Verden	Kirchlinteln		7/3		individual	1
22E0112	North	Mecklenburg Western Pomerania	Vorpommern-Rügen	Sundhagen		8/5		individual	1
22E0113	North	Lower Saxony				7/3	federal state	group	4
22E0114	East	Saxony-Anhalt	Mansfeld-Südharz	Sangerhausen	West	5/4		individual	1
22E0115	North	Mecklenburg Western Pomerania	Rostock	Rövershagen		8/5		individual	1
22E0116	North	Schleswig-Holstein	Steinburg	Grevenkop		8/3		individual	1
22E0117	North	Lower Saxony					federal state	group	2
22E0118	North	Mecklenburg Western Pomerania	Rostock	Thürkow		8/5		individual	1
22E0119	East	Saxony-Anhalt	Stendal	Stendal	North-East	7/5		individual	1
22E0120	East	Brandenburg	Oberhavel	Gransee		7/6		individual	1
22E0121	East	Saxony-Anhalt	Harz	Hedersleben	West	6/4		individual	1
22E0122	East	Brandenburg	Oberspreewald-Lausitz	Vetschau/Spreewald		6/6		individual	1
22E0123	East	Saxony	Meißen	Wülknitz		5/6		individual	1
22E0124	East	Saxony-Anhalt	Burgenlandkreis	Meineweh	South-East	5/5		individual	1
22E0125	East	Saxony-Anhalt	Börde	Hötensleben	West	6/4		individual	1
22E0126	East	Saxony-Anhalt	Burgenlandkreis	Lanitz-Hassel-Tal	South-East	5/5		individual	1
22E0127	East	Saxony-Anhalt	Stendal	Kamern	North-East	7/5		individual	1
22E0128	East	Saxony-Anhalt	Altmarkkreis Salzwedel	Gardelegen	North-East	7/4		individual	1
22E0129	East	Saxony-Anhalt	Börde	Calvörde	West	6/4		individual	1
22E0131	East	Brandenburg	Oberspreewald-Lausitz	Vetschau/Spreewald		6/6		individual	1
22E0132	East	Saxony	Nordsachsen	Beilrode		6/6		individual	1
22E0133	East	Brandenburg	Oberspreewald-Lausitz	Vetschau/Spreewald		6/6		individual	1
22E0134	East	Saxony	Meißen	Wülknitz		5/6		individual	1
22E0135	East	Thuringia	Greiz	Langenwetzendorf		4/5		individual	1
22E0136	North	Lower Saxony					federal state	group	2
22E0137	South-West	Northrhine-Westphalia	Borken	Südlohn		6/1		individual	1
22E0138	East	Saxony-Anhalt	Burgenlandkreis	Osterfeld	South-East	5/5		individual	1
22E0140	East	Saxony-Anhalt	Burgenlandkreis	Osterfeld	South-East	5/5		individual	1
22E0141	East	Brandenburg	Oberspreewald-Lausitz	Vetschau/Spreewald		6/6		individual	1
22E0142	East	Saxony	Meißen	Wülknitz		5/6		individual	1
22E0143	North	Lower Saxony	Nienburg (Weser)	Steyerberg		7/3	community	group	2
22E0144	South-West	Hesse				5/3	federal state	group	7
22E0145	South-West	Bavaria	Landshut	Ergolding		2/5		individual	1
22E0146	East	Thuringia	Kyffhäuserkreis	Sondershausen		5/4		individual	1
22E0147	South-West	Bavaria	Coburg	Bad Rodach		4/4		individual	1
22E0149	North	Mecklenburg Western Pomerania	Nordwestmecklenburg	Roggenstorf		8/4		individual	1
22E0150	East	Saxony-Anhalt	Stendal		North-East	7/5	county	group	2
22E0151	East	Saxony-Anhalt	Wittenberg	Wittenberg	South-East	6/5		individual	1
22E0152	North	Lower Saxony	Uelzen			7/4	county	group	3
22E0153	East	Thuringia	Kyffhäuserkreis	Sondershausen		5/4		individual	1
22E0154	East	Brandenburg	Uckermark	Prenzlau		7/6		individual	1
22E0155	East	Brandenburg	Uckermark	Templin		7/6		individual	1
22E0156	East	Saxony	Meißen	Wülknitz		5/6		individual	1
22E0157	South-West	Northrhine-Westphalia	Paderborn	Lichtenau		5/3	community	group	2
22E0158	South-West	Northrhine-Westphalia	Paderborn	Lichtenau		5/3		individual	1
22E0159	North	Schleswig-Holstein	Segeberg			8/4	county	group	2
22E0160	East	Thuringia	Kyffhäuserkreis	Sondershausen		5/4		individual	1
22E0161	East	Saxony	Meißen	Großenhain		5/6		individual	1
22E0163	North	Mecklenburg Western Pomerania	Nordwestmecklenburg	Siemz-Niendorf		8/4		individual	1
22E0164	East	Saxony	Leipzig	Trebsen/Mulde		5/5		individual	1
22E0165	East	Saxony-Anhalt	Wittenberg	Jessen (Elster)	South-East	6/5		individual	1
22E0166	South-West	Bavaria	Landshut	Essenbach		2/5		individual	1
22E0167	East	Saxony-Anhalt	Jerichower Land	Möckern	North-East	6/5		individual	1
22E0168	East	Saxony	Meißen	Wülknitz		5/6		individual	1
22E0169	East	Saxony	Meißen	Ebersbach		5/6		individual	1
22E0170	East	Saxony-Anhalt	Börde	Hötensleben	West	6/4		individual	1
22E0171	East	Saxony-Anhalt	Stendal	Osterburg (Altmark)	North-East	7/5		individual	1
22E0172	East	Brandenburg	Oberspreewald-Lausitz	Lauchhammer		5/6		individual	1
22E0173	East	Saxony-Anhalt	Wittenberg	Wittenberg	South-East	6/5		individual	1
22E0174	East	Thuringia	Saale-Orla-Kreis	Wurzbach		4/5		individual	1
22E0175	East	Saxony	Meißen	Wülknitz		5/6		individual	1
22E0176	East	Brandenburg	Elbe-Elster			6/6	county	group	2
22E0177	East	Thuringia	Kyffhäuserkreis	Oberheldrungen		5/4		individual	1
22E0178	East	Saxony-Anhalt	Jerichower Land	Möckern	North-East	6/5		individual	1
22E0179	East	Saxony	Nordsachsen	Löbnitz		6/5		individual	1
22E0180	East	Saxony-Anhalt	Saalekreis	Mücheln (Geiseltal)	South-East	5/5		individual	1
22E0181	East	Saxony-Anhalt	Harz	Ballenstedt	West	6/4		individual	1
22E0182	South-West	Hesse	Schwalm-Eder-Kreis	Edermünde		5/3		individual	1
22E0183	East	Brandenburg	Teltow-Fläming	Niedergörsdorf		6/6		individual	1
22E0184	East	Saxony	Mittelsachsen	Frauenstein		5/6		individual	1
22E0185	East	Saxony	Nordsachsen	Beilrode		6/6		individual	1
22E0186	North	Mecklenburg Western Pomerania	Mecklenburgische Seenplatte	Feldberger Seenlandschaft		8/6		individual	1
22E0187	North	Schleswig-Holstein	Segeberg	Weede		8/4		individual	1
22E0188	East	Thuringia	Eichsfeld	Teistungen		5/4		individual	1
22E0189	North	Lower Saxony	Lüchow-Dannenberg			7/4	county	group	2
22E0190	North	Mecklenburg Western Pomerania	Rostock	Lelkendorf		8/5		individual	1
22E0191	South-West	Hesse	Schwalm-Eder-Kreis			5/3	county	group	5
22E0192	East	Saxony	Nordsachsen	Beilrode		6/6		individual	1
22E0193	North	Lower Saxony	Goslar	Goslar		6/4		individual	1
22E0194	East	Saxony-Anhalt	Wittenberg	Jessen (Elster)	South-East	6/5		individual	1
22E0195	East	Saxony-Anhalt	Altmarkkreis Salzwedel	Gardelegen	North-East	6/4		individual	1
22E0196	East	Saxony	Bautzen	Frankenthal		5/6		individual	1
22E0197	East	Brandenburg	Märkisch-Oderland	Falkenberg		7/6		individual	1
22E0198	East	Saxony	Leipzig	Zwenkau		5/5		individual	1
22E0199	South-West	Bavaria	Coburg			4/4	county	group	2
22E0200	East	Saxony-Anhalt	Wittenberg	Jessen (Elster)	South-East	6/6		individual	1
22E0201	East	Thuringia	Saale-Orla-Kreis	Wurzbach		4/5		individual	1
22E0202	North	Lower Saxony	Gifhorn	Wittingen		7/4		individual	1
22E0203	East	Saxony-Anhalt	Harz	Hedersleben	West	6/4		individual	1
22E0204	East	Saxony					federal state	group	2
22E0205	East	Thuringia	Sömmerda	Schloßvippach		5/4		individual	1
22E0206	East	Thuringia	Sömmerda	Sömmerda		5/4		individual	1
22E0207	East	Saxony	Bautzen	Frankenthal		5/6		individual	1
22E0208	East	Saxony-Anhalt	Börde	Hötensleben	West	6/4		individual	1
22E0209	East	Brandenburg	Elbe-Elster			6/6	county	group	2
22E0210	East	Saxony-Anhalt	Stendal	Tangermünde	North-East	7/5		individual	1
22E0211	East	Thuringia	Saale-Holzland-Kreis	Bibra		5/5		individual	1
22E0212	East	Thuringia	Altenburger Land	Meuselwitz		5/5		individual	1
22E0213	East	Saxony-Anhalt	Börde	Calvörde	West	6/4		individual	1
22E0214	East	Saxony	Meißen	Großenhain		5/6		individual	1
22E0215	East	Saxony	Nordsachsen				county	group	2
22E0216	East	Saxony	Nordsachsen			5/5	county	group	2
22E0217	East	Thuringia	Sömmerda	Sömmerda		5/4		individual	1
22E0218	North	Lower Saxony	Göttingen	Duderstadt		5/4	community	group	2
22E0219	East	Brandenburg	Elbe-Elster	Doberlug-Kirchhain		6/6		individual	1
22E0220	East	Saxony-Anhalt	Börde	Wanzleben-Börde	West	6/4		individual	1
22E0221	East	Saxony-Anhalt	Harz	Hedersleben	West	6/4		individual	1
22E0222	East	Thuringia	Unstrut-Hainich-Kreis	Urleben		5/4		individual	1
22E0223	East	Saxony-Anhalt	Altmarkkreis Salzwedel	Klötze	North-East	7/4		individual	1
22E0224	North	Lower Saxony	Heidekreis	Bad Fallingbostel		7/3		individual	1
22E0225	East	Thuringia	Nordhausen	Heringen/Helme		5/4		individual	1
22E0226	East	Brandenburg				6/6	federal state	group	2
22E0227	East	Thuringia	Unstrut-Hainich-Kreis	Urleben		5/4		individual	1
22E0228	East	Saxony-Anhalt	Wittenberg	Zahna-Elster	South-East	6/5		individual	1
22E0229	North	Lower Saxony	Göttingen			5/3	county	group	2
22E0230	South-West	Hesse	Schwalm-Eder-Kreis			5/3	county	group	2
22E0232	North	Lower Saxony	Heidekreis	Bispingen		7/3		individual	1
22E0233	North	Mecklenburg Western Pomerania	Nordwestmecklenburg	Alt Meteln		8/4		individual	1
22E0234	North	Schleswig-Holstein	Segeberg	Weede		8/4		individual	1
22E0235	North	Mecklenburg Western Pomerania	Rostock	Rövershagen		8/5		individual	1
22E0236	North	Schleswig-Holstein	Stormarn	Feldhorst		8/4		individual	1
22E0237	North	Mecklenburg Western Pomerania	Nordwestmecklenburg	Warin		8/5		individual	1
22E0238	North	Mecklenburg Western Pomerania	Vorpommern-Rügen	Sundhagen		8/5		individual	1
22E0239	East	Saxony-Anhalt	Altmarkkreis Salzwedel	Salzwedel	North-East	7/4		individual	1
22E0240	East	Thuringia	Schmalkalden-Meiningen	Rippershausen		4/4		individual	1
22E0241	East	Saxony-Anhalt	Mansfeld-Südharz	Allstedt	West	5/4		individual	1
22E0242	East	Saxony-Anhalt	Saalekreis	Mücheln (Geiseltal)	South-East	5/5		individual	1
22E0243	East	Saxony	Meißen	Nossen		5/6		individual	1
22E0244	East	Saxony-Anhalt	Salzlandkreis	Hecklingen	West	6/4		individual	1
22E0245	East	Saxony	Nordsachsen	Beilrode		6/6		individual	1
22E0246	East	Saxony	Leipzig	Zwenkau		5/5		individual	1
22E0247	East	Saxony	Meißen	Ebersbach		5/6		individual	1
22E0248	East	Saxony-Anhalt	Börde	Hötensleben	West	6/4		individual	1
22E0249	East	Saxony-Anhalt	Salzlandkreis	Bördeland	West	6/5		individual	1
22E0250	East	Saxony				5/6	federal state	group	2
22E0251	East	Brandenburg	Märkisch-Oderland	Falkenberg		7/6		individual	1
22E0252	East	Thuringia	Altenburger Land	Schmölln		5/5		individual	1
22E0253	East	Saxony	Meißen	Großenhain		5/6		individual	1
22E0254	East	Saxony	Nordsachsen	Beilrode		6/6		individual	1
22E0255	East	Saxony-Anhalt	Altmarkkreis Salzwedel	Gardelegen	North-East	7/4		individual	1
22E0256	East	Saxony-Anhalt	Jerichower Land	Möckern	North-East	6/5		individual	1
22E0257	East	Brandenburg	Teltow-Fläming	Niederer Fläming		6/6		individual	1
22E0258	East	Saxony-Anhalt	Salzlandkreis	Hecklingen	West	6/4		individual	1
22E0260	South-West	Hesse	Hersfeld-Rotenburg	Nentershausen		5/3		individual	1
22E0261	East	Saxony-Anhalt	Stendal	Goldbeck	North-East	7/5		individual	1
22E0262	North	Lower Saxony	Region Hannover	Neustadt am Rübenberge		7/3		individual	1
22E0263	South-West	Hesse				5/3	federal state	group	4
22E0264	East	Saxony-Anhalt	Burgenlandkreis	Osterfeld	South-East	5/5		individual	1
22E0265	North	Lower Saxony				7/3	federal state	group	2
22E0267	East	Saxony	Meißen	Großenhain		5/6		individual	1
22E0268	East	Saxony	Bautzen	Frankenthal		5/6		individual	1
22E0269	North	Lower Saxony	Lüchow-Dannenberg			7/4	county	group	2
22E0270	East	Thuringia	Nordhausen	Heringen/Helme		5/4		individual	1
22E0271	East	Saxony-Anhalt	Salzlandkreis	Hecklingen	West	6/4		individual	1
22E0272	East	Saxony	Nordsachsen	Beilrode		6/6		individual	1
22E0273	East	Brandenburg	Prignitz	Groß Pankow (Prignitz)		7/5		individual	1
22E0274	East	Saxony	Görlitz	Rosenbach		5/7		individual	1
22E0275	East	Saxony	Mittelsachsen	Frauenstein		5/6		individual	1
22E0276	East	Thuringia	Gera	Gera		5/5		individual	1
22E0277	East	Saxony	Bautzen	Frankenthal		5/6		individual	1
22E0278	East	Saxony-Anhalt	Börde	Wanzleben-Börde	West	6/4		individual	1
22E0279	South-West	Bavaria	Bad Kissingen	Maßbach		4/4		individual	1
22E0280	North	Lower Saxony				7/4	federal state	group	2
22E0281	East	Saxony-Anhalt	Jerichower Land	Möckern	North-East	6/5		individual	1
22E0282	East	Saxony-Anhalt	Saalekreis	Mücheln (Geiseltal)	South-East	5/5		individual	1
22E0283	East	Saxony-Anhalt	Jerichower Land	Möckern	North-East	6/5		individual	1
22E0284	East	Brandenburg	Oberspreewald-Lausitz	Lauchhammer		5/6		individual	1
22E0285	North	Mecklenburg Western Pomerania	Ludwigslust-Parchim	Obere Warnow		8/5		individual	1
22E0286	East	Saxony	Meißen	Wülknitz		5/6		individual	1
22E0287	East	Saxony-Anhalt	Wittenberg	Jessen (Elster)	South-East	6/6		individual	1
22E0288	East	Saxony	Görlitz	Rosenbach		5/7		individual	1
22E0289	East	Saxony-Anhalt	Wittenberg	Jessen (Elster)	South-East	6/5		individual	1
22E0290	South-West	Bavaria	Landshut	Essenbach		2/5		individual	1
22E0291	East	Saxony-Anhalt	Jerichower Land	Möckern	North-East	6/5		individual	1
22E0292	East	Brandenburg	Elbe-Elster	Herzberg (Elster)		6/6		individual	1
22E0293	East	Saxony	Meißen	Wülknitz		5/6		individual	1
22E0294	East	Saxony-Anhalt	Burgenlandkreis	Lanitz-Hassel-Tal	South-East	5/5		individual	1
22E0295	East	Saxony-Anhalt	Börde	Völpke	West	6/4		individual	1
22E0296	East	Saxony-Anhalt	Jerichower Land	Möckern	North-East	6/5		individual	1
22E0297	East	Saxony	Bautzen	Neukirch		5/6		individual	1
22E0298	East	Saxony	Nordsachsen	Beilrode		6/5		individual	1
22E0299	East	Saxony-Anhalt	Harz	Hedersleben	West	6/4		individual	1
22E0300	East	Saxony	Meißen	Wülknitz		5/6		individual	1
22E0301	East	Saxony-Anhalt	Jerichower Land	Möckern	North-East	6/5		individual	1
22E0302	East	Brandenburg	Teltow-Fläming	Niedergörsdorf		6/5		individual	1
22E0303	South-West	Bavaria	Kelheim	Neustadt a,d, Donau		2/5		individual	1
22E0304	East	Saxony-Anhalt	Jerichower Land	Möckern	North-East	6/5		individual	1
22E0305	North	Mecklenburg Western Pomerania	Mecklenburgische Seenplatte	Kummerow		8/5		individual	1
22E0306	East	Saxony	Bautzen	Ralbitz-Rosenthal		5/6		individual	1
22E0307	North	Lower Saxony	Göttingen			5/3	county	group	2
22E0308	East	Saxony	Meißen	Wülknitz		5/6		individual	1
22E0309	North	Mecklenburg Western Pomerania	Rostock	Lelkendorf		8/5		individual	1
22E0310	North	Lower Saxony	Rotenburg (Wümme)	Heeslingen		7/3	community	group	2
22E0311	East	Saxony-Anhalt	Wittenberg	Jessen (Elster)	South-East	6/5		individual	1
22E0312	South-West	Hesse	Schwalm-Eder-Kreis	Edermünde		5/3		individual	1
22E0313	East	Thuringia	Weimarer Land	Bad Sulza		5/5		individual	1
22E0314	North	Schleswig-Holstein	Segeberg	Sülfeld		8/4		individual	1
22E0315	East	Saxony	Nordsachsen	Löbnitz		5/5		individual	1
22E0316	North	Lower Saxony	Lüchow-Dannenberg	Schnega		7/4		individual	1
22E0317	South-West	Bavaria	Pfaffenhofen a.d. Ilm	Rohrbach		2/5		individual	1
22E0318	East	Brandenburg	Elbe-Elster	Sonnewalde		6/6		individual	1
22E0319	North	Mecklenburg Western Pomerania	Nordwestmecklenburg	Züsow		8/5		individual	1
22E0320	South-West	Hesse	Schwalm-Eder-Kreis			5/3	county	group	2
22E0321	North	Lower Saxony	Harburg	Wenzendorf		7/3		individual	1
22E0322	North	Mecklenburg Western Pomerania	Mecklenburgische Seenplatte	Kummerow		8/5		individual	1
22E0323	East	Brandenburg	Elbe-Elster	Bad Liebenwerda		5/6		individual	1
22E0324	North	Schleswig-Holstein	Segeberg	Schieren		8/4		individual	1
22E0325	South-West	Northrhine-Westphalia	Borken	Südlohn		6/1		individual	1
22E0326	East	Saxony-Anhalt	Burgenlandkreis	Osterfeld	South-East	5/5		individual	1
22E0327	East	Saxony	Mittelsachsen	Rossau		5/6		individual	1
22E0328	East	Saxony	Görlitz	Rosenbach		5/7		individual	1
22E0329	East	Saxony-Anhalt	Salzlandkreis	Staßfurt	West	6/5		individual	1
22E0330	South-West	Northrhine-Westphalia	Soest	Welver		5/2	community	group	2
22E0331	East	Saxony	Meißen	Ebersbach		5/6		individual	1
22E0332	East	Brandenburg	Oberspreewald-Lausitz	Vetschau/Spreewald		6/6		individual	1
22E0334	East	Saxony-Anhalt	Salzlandkreis	Hecklingen	West	6/4		individual	1
22E0335	East	Saxony-Anhalt	Mansfeld-Südharz	Sangerhausen	West	5/4		individual	1
22E0336	East	Brandenburg	Oberspreewald-Lausitz	Vetschau/Spreewald		6/6		individual	1
22E0337	North	Mecklenburg Western Pomerania	Mecklenburgische Seenplatte	Blankensee		8/6		individual	1
22E0338	East	Saxony-Anhalt	Börde	Calvörde	West	6/4		individual	1
22E0339	East	Saxony-Anhalt	Altmarkkreis Salzwedel	Gardelegen	North-East	6/4		individual	1
22E0340	East	Saxony-Anhalt	Burgenlandkreis	Bad Bibra	South-East	5/5		individual	1
22E0341	South-West	Bavaria	Dillingen a.d. Donau	Wertingen		2/4		individual	1
22E0342	East	Thuringia	Kyffhäuserkreis	Mönchpfiffel-Nikolausrieth		5/4		individual	1
22E0343	East	Brandenburg	Oberspreewald-Lausitz	Vetschau/Spreewald		6/6		individual	1
22E0344	East	Saxony	Nordsachsen	Beilrode		6/6		individual	1
22E0345	East	Saxony-Anhalt	Mansfeld-Südharz	Sangerhausen	West	5/4		individual	1
22E0346	East	Saxony	Nordsachsen	Belgern-Schildau		5/6		individual	1
22E0347	East	Saxony-Anhalt	Burgenlandkreis	Osterfeld	South-East	5/5		individual	1
22E0348	East	Saxony-Anhalt	Saalekreis	Teutschenthal	South-East	5/5		individual	1
22E0349	East	Brandenburg	Oberspreewald-Lausitz	Vetschau/Spreewald		6/6		individual	1
22E0350	North	Schleswig-Holstein	Segeberg	Neuengörs		8/4		individual	1
22E0351	South-West	Northrhine-Westphalia	Paderborn	Lichtenau			community	group	2
22E0352	East	Brandenburg	Elbe-Elster	Bad Liebenwerda		5/6		individual	1
22E0353	East	Thuringia	Greiz	Langenwetzendorf		5/5		individual	1
22E0354	East	Saxony-Anhalt	Mansfeld-Südharz	Sangerhausen	West	5/4		individual	1
22E0355	East	Thuringia	Kyffhäuserkreis	Mönchpfiffel-Nikolausrieth		5/4		individual	1
22E0356	South-West	Hesse	Schwalm-Eder-Kreis			5/3	county	group	3
22E0358	East	Saxony	Bautzen	Ralbitz-Rosenthal		5/6		individual	1
22E0359	North	Lower Saxony	Lüneburg	Thomasburg		7/4		individual	1
22E0360	South-West	Northrhine-Westphalia	Soest	Erwitte		5/2	community	group	2
22E0361	East	Saxony-Anhalt					federal state	group	2
22E0362	East	Thuringia	Kyffhäuserkreis	Mönchpfiffel-Nikolausrieth		5/4		individual	1
22E0363	North	Lower Saxony	Diepholz	Neuenkirchen		7/3		individual	1
22E0364	East	Thuringia	Kyffhäuserkreis	Mönchpfiffel-Nikolausrieth		5/4		individual	1
22E0365	North	Schleswig-Holstein	Segeberg	Neuengörs		8/4		individual	1
22E0372	East	Thuringia	Saale-Orla-Kreis	Pößneck		4/5		individual	1
22E0373	North	Lower Saxony	Aurich	Aurich		8/2	community	group	2
22E0374	East	Brandenburg	Elbe-Elster	Falkenberg/Elster		6/6		individual	1
22E0375	South-West	Bavaria	Coburg	Bad Rodach		4/4		individual	1
22E0376	South-West	Bavaria	Landshut	Essenbach		2/5		individual	1
22E0377	East	Thuringia	Saale-Orla-Kreis	Pößneck		4/5		individual	1
22E0378	East	Brandenburg	Elbe-Elster	Bad Liebenwerda		5/6		individual	1
22E0379	East	Saxony	Nordsachsen	Beilrode		6/6		individual	1
22E0380	East	Saxony-Anhalt	Stendal	Stendal	North-East	7/5		individual	1
22E0381	East	Saxony-Anhalt	Börde	Calvörde	West	6/4		individual	1
22E0382	East	Saxony	Nordsachsen	Doberschütz		5/5		individual	1
22E0383	East	Brandenburg	Dahme-Spreewald	Drahnsdorf		6/6		individual	1
22E0384	East	Thuringia	Nordhausen	Heringen/Helme		5/4		individual	1
22E0385	South-West	Bavaria	Coburg	Meeder		4/4	community	group	2
22E0386	East	Thuringia	Nordhausen	Heringen/Helme		5/4		individual	1
22E0387	East	Saxony	Bautzen	Ralbitz-Rosenthal		5/6		individual	1
22E0388	East	Thuringia	Sömmerda	Gangloffsömmern		5/4		individual	1
22E0389	East	Saxony-Anhalt	Salzlandkreis	Hecklingen	West	6/4		individual	1
22E0390	East	Saxony	Bautzen	Ralbitz-Rosenthal		5/6		individual	1
22E0391	East	Saxony	Nordsachsen	Liebschützberg		5/6		individual	1
22E0392	East	Thuringia	Sömmerda	Schloßvippach		5/4		individual	1
22E0393	South-West	Hesse	Schwalm-Eder-Kreis	Borken (Hessen)		5/3		individual	1
22E0394	East	Thuringia	Nordhausen	Heringen/Helme		5/4		individual	1
22E0395	East	Thuringia	Sömmerda	Sömmerda		5/4		individual	1
22E0396	North	Lower Saxony	Rotenburg (Wümme)	Heeslingen		7/3	community	group	3
22E0397	North	Mecklenburg Western Pomerania	Rostock	Gülzow-Prüzen		8/5		individual	1
22E0398	East	Brandenburg	Prignitz	Groß Pankow (Prignitz)		7/5		individual	1
22E0399	North	Mecklenburg Western Pomerania	Ludwigslust-Parchim	Obere Warnow		8/5		individual	1
22E0400	East	Thuringia	Altenburger Land	Meuselwitz		5/5		individual	1
22E0401	East	Thuringia	Nordhausen	Heringen/Helme		5/4		individual	1
22E0402	North	Mecklenburg Western Pomerania	Rostock	Lelkendorf		8/5		individual	1
22E0403	East	Saxony-Anhalt	Salzlandkreis	Bördeland	West	6/5		individual	1
22E0404	East	Saxony-Anhalt	Börde	Wanzleben-Börde	West	6/4		individual	1
22E0405	North	Lower Saxony	Diepholz	Twistringen		7/2		individual	1
22E0406	East	Saxony-Anhalt	Salzlandkreis	Hecklingen	West	6/4		individual	1
22E0408	North	Lower Saxony				7/4	federal state	group	3
22E0409	North	Schleswig-Holstein	Ostholstein			8/4	county	group	2
22E0410	East	Brandenburg	Spree-Neiße	Drebkau		6/6		individual	1
22E0411	East	Saxony-Anhalt	Altmarkkreis Salzwedel	Salzwedel	North-East	7/4		individual	1
22E0412	East	Saxony-Anhalt	Wittenberg	Jessen (Elster)	South-East	6/5		individual	1
22E0413	North	Lower Saxony	Cloppenburg	Löningen		7/2		individual	1
22E0414	North	Lower Saxony	Uelzen	Schwienau		7/4		individual	1
22E0415	East	Saxony-Anhalt	Salzlandkreis	Staßfurt	West	6/5		individual	1
22E0416	East	Saxony-Anhalt	Salzlandkreis	Hecklingen	West	6/4		individual	1
22E0417	East	Brandenburg	Potsdam-Mittelmark	Kloster Lehnin		6/5		individual	1
22E0418	East	Saxony	Görlitz	Rosenbach		5/7		individual	1
22E0419	East	Saxony	Nordsachsen	Beilrode		6/6		individual	1
22E0420	East	Saxony-Anhalt	Salzlandkreis	Staßfurt	West	6/5		individual	1
22E0421	East	Saxony-Anhalt	Mansfeld-Südharz	Eisleben	West	5/5		individual	1
22E0422	East	Saxony	Mittelsachsen	Frauenstein		5/6		individual	1
22E0423	North	Mecklenburg Western Pomerania	Mecklenburgische Seenplatte	Kummerow		8/5		individual	1
22E0424	East	Saxony	Meißen	Ebersbach		5/6		individual	1
22E0425	East	Brandenburg	Teltow-Fläming	Niederer Fläming		6/6		individual	1
22E0426	East	Saxony	Nordsachsen	Liebschützberg		5/6		individual	1
22E0427	East	Saxony-Anhalt	Jerichower Land	Möckern	North-East	6/5		individual	1
22E0428	North	Lower Saxony					federal state	group	5
22E0429	East	Saxony-Anhalt					federal state	group	2
22E0430	East	Saxony				5/6	federal state	group	2
22E0431	East	Saxony-Anhalt	Salzlandkreis	Hecklingen	West	6/4		individual	1
22E0432	East	Saxony-Anhalt				5/5	federal state	group	2
22E0433	North	Lower Saxony	Göttingen	Niemetal		5/3		individual	1
22E0434	East	Saxony-Anhalt	Jerichower Land	Möckern	North-East	6/5		individual	1
22E0435	East	Brandenburg	Märkisch-Oderland	Falkenberg		7/6		individual	1
22E0436	North	Lower Saxony	Diepholz	Bruchhausen-Vilsen		7/3		individual	1
22E0437	East	Saxony-Anhalt	Saalekreis	Obhausen	South-East	5/5		individual	1
22E0438	East	Saxony	Meißen	Großenhain		5/6		individual	1
22E0439	South-West	Hesse	Hersfeld-Rotenburg	Wildeck		5/3	community	group	2
22E0440	East	Thuringia	Altenburger Land	Schmölln		5/5		individual	1
22E0441	North	Lower Saxony	Uelzen			7/4	county	group	2
22E0442	South-West	Hesse				5/3	federal state	group	7
22E0443	East	Saxony	Bautzen	Neukirch		5/6		individual	1
22E0444	North	Lower Saxony	Helmstedt	Grasleben		6/4		individual	1
22E0445	North	Mecklenburg Western Pomerania	Ludwigslust-Parchim	Obere Warnow		8/5		individual	1
22E0446	South-West	Bavaria				4/4	federal state	group	2
22E0447	East	Brandenburg	Dahme-Spreewald	Heideblick		6/6		individual	1
22E0448	East	Thuringia	Nordhausen	Heringen/Helme		5/4		individual	1
22E0449	North	Lower Saxony					federal state	group	3
22E0450	East	Saxony	Görlitz	Rosenbach		5/7		individual	1
22E0451	East	Saxony	Meißen	Wülknitz		5/6		individual	1
22E0452	East	Saxony-Anhalt	Börde	Calvörde	West	6/4		individual	1
22E0453	East	Saxony-Anhalt	Börde	Völpke	West	6/4		individual	1
22E0454	East	Thuringia	Schmalkalden-Meiningen	Rippershausen		4/4		individual	1
22E0455	East	Saxony-Anhalt	Salzlandkreis	Staßfurt	West	6/5		individual	1
22E0456	East	Saxony-Anhalt	Stendal	Osterburg (Altmark)	North-East	7/4		individual	1
22E0457	East	Saxony-Anhalt	Burgenlandkreis	Osterfeld	South-East	5/5		individual	1
22E0458	East	Saxony	Meißen	Wülknitz		5/6		individual	1
22E0459	East	Saxony	Mittelsachsen	Rossau		5/6		individual	1
22E0460	East	Saxony-Anhalt	Mansfeld-Südharz		West	5/4	county	group	2
22E0461	East	Saxony-Anhalt	Mansfeld-Südharz	Gerbstedt	West	6/5		individual	1
22E0462	East	Brandenburg	Oberspreewald-Lausitz	Vetschau/Spreewald		6/6		individual	1
22E0463	East	Saxony	Meißen	Wülknitz		5/6		individual	1
22E0464	North	Lower Saxony				6/3	federal state	group	2
22E0465	East	Saxony-Anhalt	Stendal		North-East	7/5	county	group	3
22E0466	East	Thuringia	Eichsfeld	Teistungen		5/4		individual	1
22E0467	East	Saxony	Meißen	Wülknitz		5/6		individual	1
22E0468	East	Saxony-Anhalt	Saalekreis	Teutschenthal	South-East	5/5		individual	1
22E0469	East	Thuringia	Weimarer Land	Bad Sulza		5/5		individual	1
22E0470	South-West	Bavaria	Rhön-Grabfeld	Heustreu		4/4		individual	1
22E0471	South-West	Northrhine-Westphalia	Paderborn	Lichtenau		5/3		individual	1
22E0472	South-West	Hesse	Vogelsbergkreis	Alsfeld			community	group	2
22E0473	East	Brandenburg	Oberspreewald-Lausitz	Vetschau/Spreewald		6/6		individual	1
22E0474	North	Schleswig-Holstein	Ostholstein	Bosau		8/4		individual	1
22E0475	North	Lower Saxony	Region Hannover	Neustadt am Rübenberge		7/3		individual	1
22E0476	North	Lower Saxony	Emsland	Werpeloh		7/2	community	group	2
22E0477	East	Saxony-Anhalt	Burgenlandkreis	Osterfeld	South-East	5/5		individual	1
22E0478	North	Mecklenburg Western Pomerania	Nordwestmecklenburg	Siemz-Niendorf		8/4		individual	1
22E0479	North	Schleswig-Holstein	Stormarn	Rehhorst		8/4		individual	1
22E0480	North	Lower Saxony	Nienburg (Weser)	Eystrup		7/3		individual	1
22E0481	South-West	Northrhine-Westphalia	Paderborn	Lichtenau		5/3		individual	1
22E0482	North	Mecklenburg Western Pomerania	Mecklenburgische Seenplatte	Kummerow		8/5		individual	1
22E0483	East	Brandenburg	Oberspreewald-Lausitz	Vetschau/Spreewald		6/6		individual	1
22E0484	East	Thuringia	Kyffhäuserkreis	Sondershausen		5/4		individual	1
22E0485	East	Saxony	Meißen	Priestewitz		5/6		individual	1
22E0486	East	Thuringia	Weimarer Land	Buchfart		5/4		individual	1
22E0487	East	Brandenburg	Oberspreewald-Lausitz	Vetschau/Spreewald		6/6		individual	1
22E0488	East	Saxony-Anhalt	Anhalt-Bitterfeld	Zörbig	South-East	6/5		individual	1
22E0489	East	Saxony-Anhalt	Burgenlandkreis	Lanitz-Hassel-Tal	South-East	5/5		individual	1
22E0490	East	Brandenburg	Elbe-Elster			6/6	county	group	2
22E0491	East	Saxony-Anhalt	Mansfeld-Südharz	Eisleben	West	5/4		individual	1
22E0492	East	Saxony-Anhalt	Jerichower Land	Möckern	North-East	6/5		individual	1
22E0493	East	Saxony-Anhalt	Wittenberg	Jessen (Elster)	South-East	6/5		individual	1
22E0494	East	Saxony	Nordsachsen	Belgern-Schildau		5/6		individual	1
22E0495	East	Saxony-Anhalt	Harz		West	6/4	county	group	2
22E0496	East	Saxony-Anhalt	Börde	Hötensleben	West	6/4		individual	1
22E0497	East	Saxony	Meißen	Großenhain		5/6		individual	1
22E0498	East	Saxony	Meißen	Wülknitz		5/6		individual	1
22E0499	East	Saxony-Anhalt	Wittenberg	Jessen (Elster)	South-East	6/5		individual	1
22E0500	East	Saxony-Anhalt	Mansfeld-Südharz	Eisleben	West	5/5		individual	1
22E0501	East	Saxony-Anhalt	Jerichower Land	Möckern	North-East	6/5		individual	1
22E0502	East	Saxony	Meißen	Ebersbach		5/6		individual	1
22E0503	East	Saxony-Anhalt	Harz	Hedersleben	West	6/4		individual	1
22E0504	East	Saxony-Anhalt	Jerichower Land	Möckern	North-East	6/5		individual	1
22E0505	East	Saxony-Anhalt	Stendal		North-East	7/5	county	group	2
22E0506	East	Saxony	Meißen	Wülknitz		5/6		individual	1
22E0507	North	Lower Saxony	Göttingen	Rosdorf		5/3		individual	1
22E0508	East	Saxony-Anhalt	Burgenlandkreis	Balgstädt	South-East	5/5		individual	1
22E0509	East	Thuringia	Gotha	Hörsel		5/4		individual	1
22E0510	North	Schleswig-Holstein	Segeberg	Neuengörs		8/4		individual	1
22E0511	East	Saxony	Nordsachsen	Beilrode		6/5		individual	1
22E0512	North	Mecklenburg Western Pomerania	Rostock	Benitz		8/5		individual	1
22E0513	South-West	Northrhine-Westphalia	Höxter	Borgentreich		5/3		individual	1
22E0514	East	Saxony-Anhalt	Altmarkkreis Salzwedel	Gardelegen	North-East	7/4		individual	1
22E0515	East	Saxony	Mittelsachsen	Frauenstein		5/6	community	group	2
22E0516	East	Brandenburg	Barnim			7/6	county	group	2
22E0517	South-West	Hesse	Schwalm-Eder-Kreis			5/3	county	group	7
22E0518	East	Thuringia	Saale-Orla-Kreis	Wurzbach		4/5		individual	1
22E0519	North	Mecklenburg Western Pomerania	Mecklenburgische Seenplatte	Feldberger Seenlandschaft		7/6		individual	1
22E0520	East	Saxony	Bautzen	Ralbitz-Rosenthal		5/6		individual	1
22E0521	North	Lower Saxony	Gifhorn	Dedelstorf		7/4		individual	1
22E0522	East	Saxony-Anhalt	Saalekreis		South-East	5/5	county	group	2
22E0523	South-West	Northrhine-Westphalia	Minden-Lübbecke	Petershagen		6/3	community	group	2
22E0524	North	Schleswig-Holstein	Segeberg	Strukdorf		8/4		individual	1
22E0525	East	Brandenburg	Ostprignitz-Ruppin	Temnitztal		7/5		individual	1
22E0526	North	Mecklenburg Western Pomerania	Rostock	Jördenstorf		8/5		individual	1
22E0527	South-West	Northrhine-Westphalia	Minden-Lübbecke	Petershagen		6/3		individual	1
22E0528	North	Lower Saxony	Uelzen	Schwienau		7/4		individual	1
22E0533	North	Lower Saxony	Verden	Blender		7/3	community	group	2
22E0556	East	Thuringia	Greiz	Langenwetzendorf		4/5		individual	1

## Sheet: Supplemental Table S3
Supplemental Table S3: Results of AST with MICs and respective categorisation in susceptible (S) or resistant (R) of 992 Escherichia coli strains
Strain name	MICs of E. coli strains														Categorization of E. coli strains based on ECOFFs in wild type (S) and non-wild type (R)
	Amoxicillin/clavulanate	Amikacin	Ampicillin	Ceftazidime	Colistin	Cefotaxime	Enrofloxacin	Florfenicol	Gentamicin	Piperacillin/tazobactam	Spectinomycin	Tetracycline	Sulfamethoxazole	Trimethoprim	Amoxicillin/clavulanate	Amikacin	Ampicillin	Ceftazidime	Colistin	Cefotaxime	Enrofloxacin	Florfenicol	Gentamicin	Piperacillin/tazobactam	Spectinomycin	Tetracycline	Sulfamethoxazole	Trimethoprim
21E0139	4/2	4	2	0.125	2	0.0625	0.03125	16	1	2/4	32	1	>256	0.5	S	S	S	S	S	S	S	S	S	S	S	S	R	S
21E0140	2/1	4	2	0.125	0.5	0.0625	0.03125	8	1	1/4	32	1	64	<=0.25	S	S	S	S	S	S	S	S	S	S	S	S	S	S
21E0141	2/1	4	>16	0.125	1	0.03125	0.03125	4	2	1/4	>64	1	>256	<=0.25	S	S	R	S	S	S	S	S	S	S	R	S	R	S
21E0142	4/2	4	2	0.25	0.5	0.03125	<=0.015625	8	1	<=0.5/4	>64	0.5	>256	<=0.25	S	S	S	S	S	S	S	S	S	S	R	S	R	S
21E0143	2/1	2	<=1	0.125	0.5	<=0.015625	<=0.015625	8	1	1/4	>64	>8	>256	<=0.25	S	S	S	S	S	S	S	S	S	S	R	R	R	S
21E0144	2/1	4	<=1	0.125	0.5	0.03125	0.03125	4	1	<=0.5/4	32	1	64	<=0.25	S	S	S	S	S	S	S	S	S	S	S	S	S	S
21E0145	8/4	2	>16	0.125	0.5	0.03125	0.03125	4	1	<=0.5/4	32	>8	>256	<=0.25	S	S	R	S	S	S	S	S	S	S	S	R	R	S
21E0146	2/1	4	2	0.125	0.5	0.0625	0.5	16	1	1/4	>64	1	64	>8	S	S	S	S	S	S	R	S	S	S	R	S	S	R
21E0147	2/1	8	2	0.125	0.5	0.03125	0.03125	4	2	1/4	32	1	16	0.5	S	S	S	S	S	S	S	S	S	S	S	S	S	S
21E0148	4/2	4	>16	0.0625	0.25	0.03125	<=0.015625	4	1	1/4	32	1	>256	<=0.25	S	S	R	S	S	S	S	S	S	S	S	S	R	S
21E0149	2/1	4	2	0.125	0.5	0.03125	0.03125	8	0.5	1/4	64	2	16	<=0.25	S	S	S	S	S	S	S	S	S	S	S	S	S	S
21E0150	2/1	8	4	0.25	0.5	0.03125	0.03125	4	2	1/4	>64	1	256	<=0.25	S	S	S	S	S	S	S	S	S	S	R	S	R	S
21E0151	2/1	8	2	0.25	1	0.03125	0.03125	8	1	1/4	32	2	32	<=0.25	S	S	S	S	S	S	S	S	S	S	S	S	S	S
21E0153	2/1	4	2	0.125	0.25	0.03125	0.03125	4	1	1/4	32	1	16	<=0.25	S	S	S	S	S	S	S	S	S	S	S	S	S	S
21E0154	4/2	4	>16	0.125	>8	0.03125	0.03125	8	1	1/4	>64	>8	>256	<=0.25	S	S	R	S	R	S	S	S	S	S	R	R	R	S
21E0155	2/1	4	4	0.125	0.5	0.03125	0.03125	4	0.5	1/4	>64	2	16	<=0.25	S	S	S	S	S	S	S	S	S	S	R	S	S	S
21E0156	4/2	4	2	0.125	0.5	0.03125	<=0.015625	4	1	1/4	32	1	16	<=0.25	S	S	S	S	S	S	S	S	S	S	S	S	S	S
21E0157	2/1	4	2	0.125	0.25	<=0.015625	<=0.015625	8	1	<=0.5/4	32	1	32	<=0.25	S	S	S	S	S	S	S	S	S	S	S	S	S	S
21E0159	2/1	4	<=1	0.0625	0.5	0.03125	0.03125	4	1	<=0.5/4	64	1	16	<=0.25	S	S	S	S	S	S	S	S	S	S	S	S	S	S
21E0160	8/4	4	>16	0.125	0.5	0.0625	0.0625	4	1	1/4	32	1	>256	>8	S	S	R	S	S	S	S	S	S	S	S	S	R	R
21E0161	2/1	4	2	0.25	1	0.03125	0.03125	8	0.5	2/4	>64	1	>256	0.5	S	S	S	S	S	S	S	S	S	S	R	S	R	S
21E0162	8/4	2	>16	0.125	1	0.03125	0.03125	4	0.5	1/4	32	>8	32	<=0.25	S	S	R	S	S	S	S	S	S	S	S	R	S	S
21E0163	8/4	4	>16	0.25	1	0.03125	0.03125	8	0.5	1/4	32	>8	16	0.5	S	S	R	S	S	S	S	S	S	S	S	R	S	S
21E0164	2/1	4	<=1	0.125	0.5	0.125	<=0.015625	4	1	1/4	32	1	>256	<=0.25	S	S	S	S	S	S	S	S	S	S	S	S	R	S
21E0165	8/4	4	>16	0.25	0.5	0.03125	0.03125	4	1	2/4	>64	>8	>256	>8	S	S	R	S	S	S	S	S	S	S	R	R	R	R
21E0166	8/4	4	>16	0.25	0.5	0.0625	0.03125	>16	1	1/4	32	>8	>256	<=0.25	S	S	R	S	S	S	S	R	S	S	S	R	R	S
21E0167	4/2	4	4	0.25	0.5	0.0625	0.03125	8	1	2/4	32	2	>256	<=0.25	S	S	S	S	S	S	S	S	S	S	S	S	R	S
21E0168	8/4	4	>16	0.125	0.5	0.03125	0.03125	4	1	2/4	>64	1	>256	>8	S	S	R	S	S	S	S	S	S	S	R	S	R	R
21E0169	2/1	4	2	0.25	0.5	0.0625	0.03125	4	1	1/4	32	1	>256	<=0.25	S	S	S	S	S	S	S	S	S	S	S	S	R	S
21E0170	8/4	4	>16	0.125	0.5	0.0625	0.03125	4	0.5	1/4	32	1	>256	0.5	S	S	R	S	S	S	S	S	S	S	S	S	R	S
21E0171	8/4	2	>16	0.0625	1	0.03125	<=0.015625	4	0.5	1/4	32	>8	16	<=0.25	S	S	R	S	S	S	S	S	S	S	S	R	S	S
21E0172	8/4	4	>16	0.125	0.5	0.03125	0.03125	8	1	1/4	>64	1	>256	0.5	S	S	R	S	S	S	S	S	S	S	R	S	R	S
21E0173	8/4	8	>16	0.125	0.25	0.03125	0.03125	8	1	1/4	>64	>8	>256	<=0.25	S	S	R	S	S	S	S	S	S	S	R	R	R	S
21E0174	2/1	8	2	0.125	0.5	<=0.015625	0.03125	8	2	1/4	32	1	128	<=0.25	S	S	S	S	S	S	S	S	S	S	S	S	R	S
21E0175	2/1	4	<=1	0.125	1	<=0.015625	0.03125	2	1	<=0.5/4	>64	1	>256	>8	S	S	S	S	S	S	S	S	S	S	R	S	R	R
21E0176	4/2	4	4	0.25	0.5	0.0625	0.03125	8	1	2/4	32	2	64	0.5	S	S	S	S	S	S	S	S	S	S	S	S	S	S
21E0177	8/4	2	>16	0.0625	0.5	0.03125	0.03125	8	1	1/4	32	1	>256	>8	S	S	R	S	S	S	S	S	S	S	S	S	R	R
21E0178	4/2	2	2	0.25	0.5	0.0625	0.03125	4	1	1/4	32	2	16	<=0.25	S	S	S	S	S	S	S	S	S	S	S	S	S	S
21E0179	8/4	2	>16	0.25	1	0.03125	>2	4	0.5	1/4	32	>8	>256	<=0.25	S	S	R	S	S	S	R	S	S	S	S	R	R	S
21E0180	4/2	2	2	0.125	0.5	0.03125	<=0.015625	4	1	1/4	32	>8	64	<=0.25	S	S	S	S	S	S	S	S	S	S	S	R	S	S
21E0181	4/2	2	>16	0.25	0.5	<=0.015625	<=0.015625	>16	>8	<=0.5/4	>64	>8	>256	>8	S	S	R	S	S	S	S	R	R	S	R	R	R	R
21E0182	4/2	2	4	0.125	0.5	0.03125	0.03125	4	1	1/4	32	>8	32	<=0.25	S	S	S	S	S	S	S	S	S	S	S	R	S	S
21E0183	<=1/0.5	2	2	0.125	0.5	0.03125	<=0.015625	4	2	<=0.5/4	32	1	64	<=0.25	S	S	S	S	S	S	S	S	S	S	S	S	S	S
21E0184	2/1	2	2	0.125	1	0.03125	<=0.015625	4	0.5	1/4	32	1	32	0.5	S	S	S	S	S	S	S	S	S	S	S	S	S	S
21E0185	4/2	4	4	0.25	0.5	0.0625	0.03125	4	0.5	1/4	32	1	16	<=0.25	S	S	S	S	S	S	S	S	S	S	S	S	S	S
21E0186	4/2	2	>16	0.125	0.5	0.03125	<=0.015625	8	0.5	<=0.5/4	>64	>8	>256	<=0.25	S	S	R	S	S	S	S	S	S	S	R	R	R	S
21E0187	2/1	4	2	0.25	0.5	0.03125	<=0.015625	4	2	1/4	32	1	8	<=0.25	S	S	S	S	S	S	S	S	S	S	S	S	S	S
21E0188	2/1	1	2	0.125	0.5	0.03125	<=0.015625	2	0.25	1/4	32	1	8	<=0.25	S	S	S	S	S	S	S	S	S	S	S	S	S	S
21E0189	2/1	4	2	0.25	0.5	<=0.015625	0.03125	>16	0.5	<=0.5/4	32	>8	16	>8	S	S	S	S	S	S	S	R	S	S	S	R	S	R
21E0190	2/1	2	2	0.125	0.5	0.0625	0.03125	8	0.25	2/4	>64	>8	>256	>8	S	S	S	S	S	S	S	S	S	S	R	R	R	R
21E0191	2/1	2	2	0.125	0.5	0.03125	0.03125	8	0.5	<=0.5/4	32	1	16	<=0.25	S	S	S	S	S	S	S	S	S	S	S	S	S	S
21E0192	4/2	2	2	0.25	1	0.03125	0.0625	8	0.5	1/4	32	1	>256	0.5	S	S	S	S	S	S	S	S	S	S	S	S	R	S
21E0193	4/2	2	4	0.125	0.5	0.0625	0.03125	4	0.5	2/4	32	1	8	<=0.25	S	S	S	S	S	S	S	S	S	S	S	S	S	S
21E0194	4/2	2	4	0.25	1	0.0625	0.03125	8	0.5	2/4	32	>8	32	<=0.25	S	S	S	S	S	S	S	S	S	S	S	R	S	S
21E0195	2/1	4	2	0.125	0.5	0.03125	<=0.015625	4	0.5	1/4	64	1	64	<=0.25	S	S	S	S	S	S	S	S	S	S	S	S	S	S
21E0196	8/4	2	>16	0.125	0.5	0.03125	0.03125	8	0.5	1/4	>64	2	>256	>8	S	S	R	S	S	S	S	S	S	S	R	S	R	R
21E0197	4/2	2	4	0.25	0.5	0.0625	0.03125	8	0.5	1/4	>64	>8	>256	>8	S	S	S	S	S	S	S	S	S	S	R	R	R	R
21E0198	2/1	2	<=1	0.0625	0.25	<=0.015625	0.03125	2	0.5	<=0.5/4	16	1	16	<=0.25	S	S	S	S	S	S	S	S	S	S	S	S	S	S
21E0199	2/1	4	<=1	0.125	0.5	0.03125	<=0.015625	4	0.25	1/4	32	1	128	<=0.25	S	S	S	S	S	S	S	S	S	S	S	S	R	S
21E0200	2/1	2	2	0.125	0.5	0.03125	<=0.015625	8	0.5	<=0.5/4	32	1	>256	<=0.25	S	S	S	S	S	S	S	S	S	S	S	S	R	S
21E0201	4/2	2	4	0.125	0.5	0.0625	0.03125	4	0.5	1/4	32	1	>256	>8	S	S	S	S	S	S	S	S	S	S	S	S	R	R
21E0202	2/1	8	2	0.125	0.25	0.03125	0.03125	8	1	1/4	32	1	128	0.5	S	S	S	S	S	S	S	S	S	S	S	S	R	S
21E0203	2/1	8	2	0.125	0.5	0.0625	0.03125	8	0.5	2/4	32	1	16	<=0.25	S	S	S	S	S	S	S	S	S	S	S	S	S	S
21E0204	2/1	4	2	0.125	0.5	0.0625	0.03125	8	2	1/4	32	>8	32	0.5	S	S	S	S	S	S	S	S	S	S	S	R	S	S
21E0205	4/2	2	>16	0.125	0.5	0.0625	0.03125	4	0.5	1/4	>64	1	64	0.5	S	S	R	S	S	S	S	S	S	S	R	S	S	S
21E0206	4/2	2	4	0.25	0.5	0.03125	0.03125	4	0.5	1/4	>64	1	32	0.5	S	S	S	S	S	S	S	S	S	S	R	S	S	S
21E0207	<=1/0.5	4	2	0.125	1	0.03125	0.03125	4	1	1/4	>64	1	16	<=0.25	S	S	S	S	S	S	S	S	S	S	R	S	S	S
21E0208	2/1	2	2	0.125	0.5	0.03125	0.03125	4	1	1/4	32	1	16	<=0.25	S	S	S	S	S	S	S	S	S	S	S	S	S	S
21E0209	8/4	4	>16	0.25	0.25	0.03125	0.03125	4	1	1/4	>64	>8	>256	>8	S	S	R	S	S	S	S	S	S	S	R	R	R	R
21E0210	2/1	2	2	0.125	0.5	0.03125	0.03125	4	0.5	1/4	32	1	32	<=0.25	S	S	S	S	S	S	S	S	S	S	S	S	S	S
21E0211	2/1	2	2	0.25	1	0.0625	0.03125	8	0.5	1/4	32	1	>256	1	S	S	S	S	S	S	S	S	S	S	S	S	R	S
21E0212	2/1	4	2	0.25	1	0.0625	0.03125	8	0.5	1/4	>64	1	>256	>8	S	S	S	S	S	S	S	S	S	S	R	S	R	R
21E0213	2/1	4	2	0.25	1	0.03125	0.03125	8	1	2/4	>64	1	16	0.5	S	S	S	S	S	S	S	S	S	S	R	S	S	S
21E0214	4/2	2	4	0.25	0.5	0.0625	0.03125	8	0.5	1/4	32	>8	32	<=0.25	S	S	S	S	S	S	S	S	S	S	S	R	S	S
21E0215	8/4	2	>16	2	0.5	>2	0.03125	4	0.5	1/4	32	1	16	<=0.25	S	S	R	R	S	R	S	S	S	S	S	S	S	S
21E0216	16	4	>16	0.25	0.5	0.0625	0.03125	4	0.5	2/4	32	>8	128	<=0.25	R	S	R	S	S	S	S	S	S	S	S	R	R	S
21E0218	4/2	2	4	0.125	0.5	0.0625	0.03125	4	0.5	1/4	32	1	32	<=0.25	S	S	S	S	S	S	S	S	S	S	S	S	S	S
21E0219	8/4	2	>16	0.25	0.5	0.0625	0.03125	8	0.5	2/4	32	>8	>256	>8	S	S	R	S	S	S	S	S	S	S	S	R	R	R
21E0220	8/4	8	>16	0.25	1	0.0625	0.03125	8	1	2/4	32	1	16	<=0.25	S	S	R	S	S	S	S	S	S	S	S	S	S	S
21E0221	4/2	4	4	0.0625	1	0.03125	0.03125	4	0.5	1/4	32	1	16	<=0.25	S	S	S	S	S	S	S	S	S	S	S	S	S	S
21E0222	2/1	4	2	0.125	1	0.03125	<=0.015625	4	2	<=0.5/4	64	>8	16	<=0.25	S	S	S	S	S	S	S	S	S	S	S	R	S	S
21E0223	8/4	2	4	0.25	0.5	0.0625	0.03125	16	0.5	1/4	>64	>8	>256	>8	S	S	S	S	S	S	S	S	S	S	R	R	R	R
21E0224	4/2	4	4	0.25	1	<=0.015625	0.03125	4	1	2/4	>64	1	>256	<=0.25	S	S	S	S	S	S	S	S	S	S	R	S	R	S
21E0225	8/4	2	>16	0.25	0.5	0.0625	0.03125	4	0.5	1/4	>64	>8	>256	>8	S	S	R	S	S	S	S	S	S	S	R	R	R	R
21E0226	2/1	2	2	0.125	1	<=0.015625	0.03125	4	0.5	<=0.5/4	>64	1	16	<=0.25	S	S	S	S	S	S	S	S	S	S	R	S	S	S
21E0227	2/1	2	4	0.0625	0.5	0.03125	<=0.015625	8	0.25	1/4	32	1	64	<=0.25	S	S	S	S	S	S	S	S	S	S	S	S	S	S
21E0228	2/1	1	2	0.0625	1	<=0.015625	0.03125	4	1	<=0.5/4	32	1	16	<=0.25	S	S	S	S	S	S	S	S	S	S	S	S	S	S
21E0229	2/1	2	4	0.125	1	0.0625	0.03125	16	0.5	1/4	32	1	64	0.5	S	S	S	S	S	S	S	S	S	S	S	S	S	S
21E0230	8/4	4	>16	0.25	1	0.03125	0.03125	8	1	1/4	>64	>8	>256	>8	S	S	R	S	S	S	S	S	S	S	R	R	R	R
21E0231	4/2	2	>16	0.25	0.5	0.03125	<=0.015625	4	0.5	1/4	32	>8	>256	8	S	S	R	S	S	S	S	S	S	S	S	R	R	R
21E0232	4/2	2	8	0.0625	1	0.0625	0.03125	4	1	<=0.5/4	>64	4	<=4	<=0.25	S	S	S	S	S	S	S	S	S	S	R	S	S	S
21E0233	8/4	4	>16	0.125	1	0.03125	0.03125	4	0.5	1/4	>64	>8	>256	>8	S	S	R	S	S	S	S	S	S	S	R	R	R	R
21E0234	16	8	>16	0.125	0.5	0.03125	0.03125	8	1	1/4	32	>8	16	0.5	R	S	R	S	S	S	S	S	S	S	S	R	S	S
21E0235	8/4	8	>16	0.25	1	0.03125	0.03125	8	0.5	1/4	32	>8	>256	>8	S	S	R	S	S	S	S	S	S	S	S	R	R	R
21E0236	4/2	4	4	0.25	0.25	0.0625	0.03125	8	0.5	2/4	32	2	32	0.5	S	S	S	S	S	S	S	S	S	S	S	S	S	S
21E0237	8/4	4	>16	0.125	0.5	0.03125	0.03125	>16	0.5	1/4	>64	>8	>256	>8	S	S	R	S	S	S	S	R	S	S	R	R	R	R
21E0238	2/1	4	2	0.0625	1	<=0.015625	0.03125	4	0.5	1/4	64	1	16	0.5	S	S	S	S	S	S	S	S	S	S	S	S	S	S
21E0239	2/1	2	2	0.0625	0.5	0.03125	<=0.015625	4	0.5	1/4	32	1	32	<=0.25	S	S	S	S	S	S	S	S	S	S	S	S	S	S
21E0240	2/1	2	8	0.25	0.5	0.0625	0.03125	8	0.5	2/4	32	2	16	0.5	S	S	S	S	S	S	S	S	S	S	S	S	S	S
21E0241	2/1	4	2	0.125	0.5	0.03125	0.03125	4	0.5	1/4	>64	1	32	>8	S	S	S	S	S	S	S	S	S	S	R	S	S	R
21E0242	4/2	2	4	0.25	1	0.03125	0.03125	4	1	2/4	32	1	<=4	<=0.25	S	S	S	S	S	S	S	S	S	S	S	S	S	S
21E0243	8/4	2	>16	0.125	0.25	0.03125	<=0.015625	>16	0.5	1/4	32	>8	>256	<=0.25	S	S	R	S	S	S	S	R	S	S	S	R	R	S
21E0244	4/2	4	4	0.25	0.5	0.03125	0.03125	8	0.5	1/4	32	1	16	<=0.25	S	S	S	S	S	S	S	S	S	S	S	S	S	S
21E0245	2/1	4	2	0.125	0.5	0.0625	0.03125	4	1	1/4	32	1	16	<=0.25	S	S	S	S	S	S	S	S	S	S	S	S	S	S
21E0246	4/2	1	>16	0.125	0.5	0.03125	0.25	>16	0.25	1/4	>64	>8	>256	>8	S	S	R	S	S	S	R	R	S	S	R	R	R	R
21E0247	8/4	2	>16	0.25	0.5	0.0625	0.03125	4	>8	1/4	>64	>8	>256	>8	S	S	R	S	S	S	S	S	R	S	R	R	R	R
21E0248	8/4	4	>16	2	1	>2	>2	4	0.5	2/4	32	1	16	<=0.25	S	S	R	R	S	R	R	S	S	S	S	S	S	S
21E0249	2/1	4	2	0.25	0.5	0.03125	0.03125	4	0.5	1/4	16	1	16	<=0.25	S	S	S	S	S	S	S	S	S	S	S	S	S	S
21E0250	4/2	4	4	0.25	0.5	0.0625	0.03125	8	0.5	2/4	>64	0.5	>256	>8	S	S	S	S	S	S	S	S	S	S	R	S	R	R
21E0251	4/2	2	4	0.125	0.5	0.03125	<=0.015625	4	0.5	1/4	32	1	64	<=0.25	S	S	S	S	S	S	S	S	S	S	S	S	S	S
21E0252	2/1	4	2	0.125	0.5	0.0625	0.0625	4	0.5	1/4	>64	1	16	<=0.25	S	S	S	S	S	S	S	S	S	S	R	S	S	S
21E0253	2/1	4	2	0.25	0.5	0.0625	0.03125	4	0.5	2/4	32	>8	<=4	<=0.25	S	S	S	S	S	S	S	S	S	S	S	R	S	S
21E0254	8/4	2	4	0.25	0.5	0.0625	0.03125	4	0.5	1/4	32	2	>256	0.5	S	S	S	S	S	S	S	S	S	S	S	S	R	S
21E0255	2/1	1	2	0.0625	0.5	0.03125	<=0.015625	2	0.25	1/4	32	1	16	<=0.25	S	S	S	S	S	S	S	S	S	S	S	S	S	S
21E0256	16	1	>16	0.125	0.5	0.03125	0.03125	8	0.25	1/4	32	2	32	<=0.25	R	S	R	S	S	S	S	S	S	S	S	S	S	S
21E0257	4/2	2	>16	0.125	0.5	<=0.015625	<=0.015625	>16	0.5	<=0.5/4	>64	>8	>256	>8	S	S	R	S	S	S	S	R	S	S	R	R	R	R
21E0258	2/1	1	2	0.125	0.25	0.03125	0.03125	8	0.25	2/4	32	1	16	<=0.25	S	S	S	S	S	S	S	S	S	S	S	S	S	S
21E0259	8/4	4	>16	0.25	0.5	0.0625	0.03125	4	1	2/4	32	1	16	<=0.25	S	S	R	S	S	S	S	S	S	S	S	S	S	S
21E0260	8/4	4	>16	0.25	0.5	0.03125	0.03125	8	0.5	2/4	>64	>8	>256	<=0.25	S	S	R	S	S	S	S	S	S	S	R	R	R	S
21E0261	8/4	4	>16	0.125	0.5	0.0625	0.03125	16	0.5	2/4	>64	>8	32	>8	S	S	R	S	S	S	S	S	S	S	R	R	S	R
21E0262	2/1	8	2	0.125	0.25	0.03125	<=0.015625	8	0.5	1/4	32	>8	<=4	<=0.25	S	S	S	S	S	S	S	S	S	S	S	R	S	S
21E0263	8/4	2	>16	0.125	1	0.125	0.03125	4	0.5	<=0.5/4	32	>8	>256	>8	S	S	R	S	S	S	S	S	S	S	S	R	R	R
21E0264	4/2	4	2	0.125	1	0.03125	0.03125	4	0.5	1/4	32	1	>256	0.5	S	S	S	S	S	S	S	S	S	S	S	S	R	S
21E0265	4/2	4	>16	0.125	1	0.03125	0.03125	8	1	1/4	32	1	64	0.5	S	S	R	S	S	S	S	S	S	S	S	S	S	S
21E0266	8/4	4	>16	0.5	0.5	0.0625	0.03125	8	0.5	1/4	>64	2	>256	>8	S	S	R	S	S	S	S	S	S	S	R	S	R	R
21E0267	2/1	4	2	0.125	2	0.0625	0.03125	4	0.5	1/4	32	1	64	<=0.25	S	S	S	S	S	S	S	S	S	S	S	S	S	S
21E0268	8/4	2	>16	0.25	0.25	0.03125	0.125	8	0.5	<=0.5/4	32	1	>256	>8	S	S	R	S	S	S	S	S	S	S	S	S	R	R
21E0269	4/2	4	4	0.125	0.5	0.0625	0.03125	8	1	1/4	32	1	>256	>8	S	S	S	S	S	S	S	S	S	S	S	S	R	R
21E0270	4/2	2	2	0.125	1	0.03125	0.03125	4	0.5	1/4	32	1	>256	<=0.25	S	S	S	S	S	S	S	S	S	S	S	S	R	S
21E0271	2/1	2	2	0.125	0.5	<=0.015625	<=0.015625	4	1	<=0.5/4	32	1	>256	<=0.25	S	S	S	S	S	S	S	S	S	S	S	S	R	S
21E0272	4/2	2	4	0.25	0.5	0.0625	0.0625	8	0.5	2/4	32	>8	>256	<=0.25	S	S	S	S	S	S	S	S	S	S	S	R	R	S
21E0273	8/4	8	>16	0.25	0.5	0.0625	0.03125	4	2	1/4	>64	1	>256	>8	S	S	R	S	S	S	S	S	S	S	R	S	R	R
21E0274	2/1	4	2	0.25	0.5	<=0.015625	0.03125	4	1	1/4	32	>8	16	<=0.25	S	S	S	S	S	S	S	S	S	S	S	R	S	S
21E0275	4/2	2	>16	0.125	0.5	0.03125	0.03125	4	0.5	1/4	32	>8	64	<=0.25	S	S	R	S	S	S	S	S	S	S	S	R	S	S
21E0276	2/1	2	2	0.25	0.5	0.0625	0.03125	8	0.5	<=0.5/4	32	1	16	<=0.25	S	S	S	S	S	S	S	S	S	S	S	S	S	S
21E0277	2/1	2	2	0.25	0.5	0.03125	0.03125	4	0.5	<=0.5/4	32	1	32	<=0.25	S	S	S	S	S	S	S	S	S	S	S	S	S	S
21E0278	2/1	8	2	0.125	0.5	0.03125	<=0.015625	4	0.5	1/4	32	2	>256	<=0.25	S	S	S	S	S	S	S	S	S	S	S	S	R	S
21E0279	8/4	4	>16	0.125	0.5	0.03125	<=0.015625	4	2	1/4	32	>8	>256	0.5	S	S	R	S	S	S	S	S	S	S	S	R	R	S
21E0281	<=1/0.5	2	2	0.25	0.5	0.0625	0.25	4	1	2/4	32	>8	>256	>8	S	S	S	S	S	S	R	S	S	S	S	R	R	R
21E0282	8/4	1	>16	0.125	0.5	0.03125	<=0.015625	>16	0.25	1/4	32	1	>256	<=0.25	S	S	R	S	S	S	S	R	S	S	S	S	R	S
21E0283	2/1	4	4	0.5	1	0.0625	0.03125	4	0.5	2/4	32	2	8	0.5	S	S	S	S	S	S	S	S	S	S	S	S	S	S
21E0284	2/1	8	2	0.125	0.5	0.0625	<=0.015625	4	0.5	1/4	32	>8	8	<=0.25	S	S	S	S	S	S	S	S	S	S	S	R	S	S
21E0285	2/1	2	2	0.125	0.5	0.03125	0.03125	4	2	1/4	32	1	64	<=0.25	S	S	S	S	S	S	S	S	S	S	S	S	S	S
21E0286	2/1	2	2	0.0625	0.5	0.03125	0.5	4	1	1/4	32	>8	16	0.5	S	S	S	S	S	S	R	S	S	S	S	R	S	S
21E0287	4/2	2	4	0.25	0.5	0.03125	0.03125	8	1	2/4	>64	1	128	0.5	S	S	S	S	S	S	S	S	S	S	R	S	R	S
21E0288	4/2	2	4	0.125	0.5	0.0625	0.25	4	0.5	2/4	>64	8	16	<=0.25	S	S	S	S	S	S	R	S	S	S	R	S	S	S
21E0289	2/1	4	2	0.25	0.5	0.03125	0.03125	4	1	1/4	32	1	16	<=0.25	S	S	S	S	S	S	S	S	S	S	S	S	S	S
21E0290	2/1	4	2	0.25	0.5	0.0625	0.03125	4	0.5	2/4	>64	2	8	<=0.25	S	S	S	S	S	S	S	S	S	S	R	S	S	S
21E0291	4/2	4	4	0.25	0.5	0.03125	0.03125	8	1	1/4	32	1	16	<=0.25	S	S	S	S	S	S	S	S	S	S	S	S	S	S
21E0292	4/2	4	4	0.5	0.25	0.0625	0.03125	8	0.5	2/4	32	1	8	<=0.25	S	S	S	S	S	S	S	S	S	S	S	S	S	S
21E0293	2/1	4	2	0.25	1	0.0625	0.03125	8	2	1/4	64	>8	16	<=0.25	S	S	S	S	S	S	S	S	S	S	S	R	S	S
21E0294	8/4	2	>16	0.125	1	0.03125	1	>16	0.5	1/4	64	>8	32	0.5	S	S	R	S	S	S	R	R	S	S	S	R	S	S
21E0295	2/1	2	2	0.125	1	0.03125	<=0.015625	4	1	<=0.5/4	32	>8	32	<=0.25	S	S	S	S	S	S	S	S	S	S	S	R	S	S
21E0296	8/4	4	>16	0.25	0.5	0.0625	0.25	4	1	1/4	32	1	>256	>8	S	S	R	S	S	S	R	S	S	S	S	S	R	R
21E0297	2/1	2	2	0.125	0.5	0.0625	0.0625	8	0.5	1/4	32	1	8	<=0.25	S	S	S	S	S	S	S	S	S	S	S	S	S	S
21E0298	2/1	4	2	0.0625	0.25	0.03125	0.03125	4	1	1/4	32	>8	8	<=0.25	S	S	S	S	S	S	S	S	S	S	S	R	S	S
21E0299	<=1/0.5	2	<=1	0.125	0.5	0.0625	0.03125	4	0.5	1/4	32	>8	16	<=0.25	S	S	S	S	S	S	S	S	S	S	S	R	S	S
21E0300	2/1	4	2	0.25	0.5	0.0625	0.03125	8	1	1/4	32	1	8	<=0.25	S	S	S	S	S	S	S	S	S	S	S	S	S	S
21E0301	16	2	>16	0.25	8	0.03125	0.03125	>16	0.5	2/4	>64	>8	>256	>8	R	S	R	S	R	S	S	R	S	S	R	R	R	R
21E0302	4/2	1	4	0.25	0.5	0.0625	0.03125	8	0.5	2/4	32	2	32	1	S	S	S	S	S	S	S	S	S	S	S	S	S	S
21E0303	4/2	4	2	0.0625	1	0.03125	0.03125	4	0.5	1/4	64	1	16	<=0.25	S	S	S	S	S	S	S	S	S	S	S	S	S	S
21E0304	4/2	2	4	0.125	0.5	0.0625	0.03125	8	1	2/4	32	2	16	<=0.25	S	S	S	S	S	S	S	S	S	S	S	S	S	S
21E0305	2/1	2	<=1	0.125	0.5	0.03125	0.03125	4	1	<=0.5/4	32	1	8	<=0.25	S	S	S	S	S	S	S	S	S	S	S	S	S	S
21E0306	4/2	4	4	0.125	0.5	0.03125	0.03125	4	2	1/4	64	1	>256	0.5	S	S	S	S	S	S	S	S	S	S	S	S	R	S
21E0307	2/1	2	2	0.0625	0.5	0.0625	0.03125	4	0.5	<=0.5/4	32	1	16	<=0.25	S	S	S	S	S	S	S	S	S	S	S	S	S	S
21E0308	8/4	2	4	0.25	1	0.0625	>2	8	0.5	2/4	32	2	128	0.5	S	S	S	S	S	S	R	S	S	S	S	S	R	S
21E0309	4/2	4	4	0.125	0.5	0.03125	0.03125	8	0.5	1/4	32	1	16	<=0.25	S	S	S	S	S	S	S	S	S	S	S	S	S	S
21E0310	2/1	2	4	0.125	1	0.0625	0.03125	4	0.5	1/4	32	1	32	<=0.25	S	S	S	S	S	S	S	S	S	S	S	S	S	S
21E0311	4/2	4	>16	0.25	0.5	<=0.015625	0.03125	4	1	1/4	32	1	16	<=0.25	S	S	R	S	S	S	S	S	S	S	S	S	S	S
21E0312	8/4	4	>16	0.25	1	0.0625	0.03125	8	1	1/4	>64	>8	>256	>8	S	S	R	S	S	S	S	S	S	S	R	R	R	R
21E0313	2/1	2	2	0.125	0.5	0.03125	0.03125	8	0.25	1/4	>64	1	8	<=0.25	S	S	S	S	S	S	S	S	S	S	R	S	S	S
21E0315	4/2	4	4	0.25	0.5	0.0625	0.0625	8	1	1/4	32	2	32	0.5	S	S	S	S	S	S	S	S	S	S	S	S	S	S
21E0316	4/2	2	4	0.25	0.5	0.125	0.03125	8	0.5	1/4	32	2	32	<=0.25	S	S	S	S	S	S	S	S	S	S	S	S	S	S
21E0317	8/4	4	>16	0.0625	0.5	<=0.015625	0.03125	4	1	2/4	32	1	>256	>8	S	S	R	S	S	S	S	S	S	S	S	S	R	R
21E0318	4/2	2	>16	0.125	1	0.03125	0.03125	8	0.5	2/4	>64	1	>256	>8	S	S	R	S	S	S	S	S	S	S	R	S	R	R
21E0321	2/1	4	2	0.25	0.25	0.03125	0.03125	4	1	1/4	64	1	>256	>8	S	S	S	S	S	S	S	S	S	S	S	S	R	R
21E0322	4/2	4	4	0.25	0.5	0.0625	0.03125	4	0.5	1/4	32	1	64	0.5	S	S	S	S	S	S	S	S	S	S	S	S	S	S
21E0323	8/4	2	8	0.25	0.5	0.0625	0.5	8	0.5	2/4	32	>8	16	<=0.25	S	S	S	S	S	S	R	S	S	S	S	R	S	S
21E0324	4/2	2	2	0.125	0.5	0.03125	0.03125	8	0.5	1/4	32	2	16	<=0.25	S	S	S	S	S	S	S	S	S	S	S	S	S	S
21E0325	<=1/0.5	2	<=1	0.125	0.5	0.03125	<=0.015625	2	0.5	<=0.5/4	32	1	16	<=0.25	S	S	S	S	S	S	S	S	S	S	S	S	S	S
21E0326	4/2	2	4	0.25	0.5	0.0625	0.03125	8	0.5	1/4	32	2	128	<=0.25	S	S	S	S	S	S	S	S	S	S	S	S	R	S
21E0327	2/1	2	2	0.125	0.5	0.0625	0.03125	4	0.5	2/4	32	2	16	<=0.25	S	S	S	S	S	S	S	S	S	S	S	S	S	S
21E0328	4/2	2	2	0.25	1	0.03125	0.03125	4	0.5	1/4	32	1	8	<=0.25	S	S	S	S	S	S	S	S	S	S	S	S	S	S
21E0329	4/2	2	4	0.125	1	0.0625	0.03125	4	0.5	1/4	64	1	16	1	S	S	S	S	S	S	S	S	S	S	S	S	S	S
21E0330	2/1	2	2	0.25	0.5	0.0625	0.03125	8	0.5	1/4	>64	>8	>256	>8	S	S	S	S	S	S	S	S	S	S	R	R	R	R
21E0331	8/4	4	>16	0.125	0.25	0.0625	0.03125	4	1	2/4	32	>8	128	<=0.25	S	S	R	S	S	S	S	S	S	S	S	R	R	S
21E0332	8/4	8	>16	0.5	0.5	0.03125	0.03125	8	1	2/4	32	>8	8	0.5	S	S	R	S	S	S	S	S	S	S	S	R	S	S
21E0333	4/2	2	4	0.25	0.5	0.125	0.03125	8	0.5	2/4	32	2	64	1	S	S	S	S	S	S	S	S	S	S	S	S	S	S
21E0334	8/4	2	>16	0.125	0.5	0.0625	0.03125	8	0.5	1/4	32	>8	>256	0.5	S	S	R	S	S	S	S	S	S	S	S	R	R	S
21E0335	8/4	2	>16	0.125	0.5	0.0625	0.03125	4	0.5	1/4	32	>8	>256	0.5	S	S	R	S	S	S	S	S	S	S	S	R	R	S
21E0336	4/2	4	4	0.25	0.25	0.03125	0.03125	8	0.25	1/4	>64	>8	16	<=0.25	S	S	S	S	S	S	S	S	S	S	R	R	S	S
21E0337	4/2	2	2	0.125	0.5	0.03125	0.03125	8	0.5	1/4	64	1	16	0.5	S	S	S	S	S	S	S	S	S	S	S	S	S	S
21E0338	8/4	2	>16	0.25	0.5	0.0625	0.03125	8	0.5	1/4	32	1	>256	0.5	S	S	R	S	S	S	S	S	S	S	S	S	R	S
21E0339	2/1	2	2	0.25	0.5	0.03125	0.03125	8	1	1/4	32	1	8	<=0.25	S	S	S	S	S	S	S	S	S	S	S	S	S	S
21E0340	2/1	2	<=1	0.0625	0.5	0.03125	<=0.015625	4	0.5	<=0.5/4	32	>8	>256	<=0.25	S	S	S	S	S	S	S	S	S	S	S	R	R	S
21E0341	4/2	2	4	0.25	0.5	0.0625	0.03125	8	0.5	2/4	32	2	64	<=0.25	S	S	S	S	S	S	S	S	S	S	S	S	S	S
21E0342	8/4	2	>16	0.125	0.5	0.03125	0.03125	4	0.5	1/4	32	1	>256	>8	S	S	R	S	S	S	S	S	S	S	S	S	R	R
21E0343	4/2	2	4	0.125	0.5	0.03125	0.0625	8	0.5	2/4	32	2	16	0.5	S	S	S	S	S	S	S	S	S	S	S	S	S	S
21E0344	4/2	2	4	0.125	0.5	0.0625	0.03125	4	0.5	1/4	32	1	32	>8	S	S	S	S	S	S	S	S	S	S	S	S	S	R
21E0345	8/4	2	>16	0.125	1	0.0625	0.03125	4	0.5	1/4	32	>8	>256	>8	S	S	R	S	S	S	S	S	S	S	S	R	R	R
21E0346	2/1	2	2	0.125	2	0.03125	<=0.015625	4	0.5	1/4	32	1	16	<=0.25	S	S	S	S	S	S	S	S	S	S	S	S	S	S
21E0347	2/1	8	2	0.125	0.5	0.03125	0.03125	8	1	1/4	32	1	16	0.5	S	S	S	S	S	S	S	S	S	S	S	S	S	S
21E0348	2/1	2	2	0.125	0.5	0.0625	0.03125	8	1	1/4	32	1	16	<=0.25	S	S	S	S	S	S	S	S	S	S	S	S	S	S
21E0350	2/1	4	2	0.25	0.5	0.0625	0.03125	4	2	1/4	32	1	<=4	<=0.25	S	S	S	S	S	S	S	S	S	S	S	S	S	S
21E0351	2/1	8	2	0.125	1	0.03125	0.03125	4	0.5	1/4	32	1	8	<=0.25	S	S	S	S	S	S	S	S	S	S	S	S	S	S
21E0352	8/4	2	>16	0.125	0.5	0.0625	0.03125	4	0.5	1/4	32	1	>256	>8	S	S	R	S	S	S	S	S	S	S	S	S	R	R
21E0353	8/4	4	>16	0.25	0.5	0.03125	0.03125	4	0.5	1/4	64	>8	64	0.5	S	S	R	S	S	S	S	S	S	S	S	R	S	S
21E0354	2/1	4	4	0.25	0.5	0.0625	0.03125	8	1	2/4	64	2	>256	<=0.25	S	S	S	S	S	S	S	S	S	S	S	S	R	S
21E0355	2/1	2	2	0.25	1	0.03125	0.03125	4	1	<=0.5/4	32	0.5	16	<=0.25	S	S	S	S	S	S	S	S	S	S	S	S	S	S
21E0356	2/1	2	4	0.125	0.5	0.03125	0.03125	4	0.5	1/4	32	1	32	<=0.25	S	S	S	S	S	S	S	S	S	S	S	S	S	S
21E0357	8/4	2	>16	0.25	1	0.0625	0.5	8	1	1/4	32	0.5	>256	<=0.25	S	S	R	S	S	S	R	S	S	S	S	S	R	S
21E0358	4/2	4	4	0.25	1	0.0625	0.03125	8	1	1/4	>64	1	16	0.5	S	S	S	S	S	S	S	S	S	S	R	S	S	S
21E0359	4/2	2	4	0.25	0.5	0.0625	0.0625	8	0.5	1/4	32	1	32	<=0.25	S	S	S	S	S	S	S	S	S	S	S	S	S	S
21E0360	8/4	2	>16	0.25	0.25	<=0.015625	0.03125	4	0.5	1/4	>64	1	>256	>8	S	S	R	S	S	S	S	S	S	S	R	S	R	R
21E0361	8/4	4	>16	0.25	1	0.125	0.03125	8	1	2/4	32	1	16	<=0.25	S	S	R	S	S	S	S	S	S	S	S	S	S	S
21E0362	4/2	2	4	0.125	0.5	0.03125	<=0.015625	4	1	1/4	64	>8	<=4	<=0.25	S	S	S	S	S	S	S	S	S	S	S	R	S	S
21E0363	4/2	2	4	0.125	0.5	0.0625	0.03125	8	0.5	1/4	32	>8	16	<=0.25	S	S	S	S	S	S	S	S	S	S	S	R	S	S
21E0364	8/4	4	>16	0.125	1	0.03125	0.03125	4	0.5	1/4	>64	>8	>256	<=0.25	S	S	R	S	S	S	S	S	S	S	R	R	R	S
21E0365	8/4	2	>16	0.125	0.5	0.0625	<=0.015625	4	0.5	1/4	>64	>8	>256	<=0.25	S	S	R	S	S	S	S	S	S	S	R	R	R	S
21E0366	2/1	8	2	0.25	0.5	0.03125	0.03125	4	0.5	1/4	32	1	16	<=0.25	S	S	S	S	S	S	S	S	S	S	S	S	S	S
21E0367	4/2	2	8	0.25	0.5	0.0625	0.0625	8	0.5	2/4	32	2	>256	1	S	S	S	S	S	S	S	S	S	S	S	S	R	S
21E0368	4/2	1	4	0.125	0.5	0.0625	0.03125	8	0.25	1/4	32	>8	>256	<=0.25	S	S	S	S	S	S	S	S	S	S	S	R	R	S
21E0369	8/4	2	>16	0.25	0.5	0.0625	0.0625	8	1	2/4	64	2	16	>8	S	S	R	S	S	S	S	S	S	S	S	S	S	R
21E0370	4/2	2	>16	>8	0.5	2	0.5	8	>8	1/4	32	1	32	<=0.25	S	S	R	R	S	R	R	S	R	S	S	S	S	S
21E0371	8/4	4	>16	0.25	1	0.03125	0.03125	4	0.5	1/4	>64	>8	>256	>8	S	S	R	S	S	S	S	S	S	S	R	R	R	R
21E0372	2/1	4	4	0.0625	0.5	0.0625	<=0.015625	8	1	1/4	>64	>8	>256	<=0.25	S	S	S	S	S	S	S	S	S	S	R	R	R	S
21E0373	2/1	2	2	0.125	1	0.03125	0.03125	4	0.5	1/4	32	2	128	0.5	S	S	S	S	S	S	S	S	S	S	S	S	R	S
21E0374	2/1	2	8	0.125	0.5	0.03125	0.03125	4	0.5	<=0.5/4	32	1	<=4	<=0.25	S	S	S	S	S	S	S	S	S	S	S	S	S	S
21E0375	2/1	2	2	0.125	0.5	0.03125	0.03125	8	0.5	1/4	32	1	<=4	<=0.25	S	S	S	S	S	S	S	S	S	S	S	S	S	S
21E0376	4/2	2	4	0.125	0.5	0.0625	0.03125	4	0.5	1/4	32	1	32	<=0.25	S	S	S	S	S	S	S	S	S	S	S	S	S	S
21E0377	8/4	2	>16	0.25	0.5	0.03125	1	>16	0.5	1/4	32	>8	16	>8	S	S	R	S	S	S	R	R	S	S	S	R	S	R
21E0378	8/4	2	>16	0.125	1	0.03125	0.03125	4	1	1/4	64	>8	16	<=0.25	S	S	R	S	S	S	S	S	S	S	S	R	S	S
21E0379	4/2	2	2	0.25	1	0.03125	0.03125	8	0.5	2/4	32	1	32	<=0.25	S	S	S	S	S	S	S	S	S	S	S	S	S	S
21E0380	4/2	2	2	0.125	0.5	0.0625	0.03125	8	0.5	1/4	32	2	32	<=0.25	S	S	S	S	S	S	S	S	S	S	S	S	S	S
21E0381	8/4	2	>16	0.25	1	0.03125	0.03125	4	0.5	1/4	64	>8	>256	>8	S	S	R	S	S	S	S	S	S	S	S	R	R	R
21E0382	2/1	4	8	0.25	1	0.0625	0.03125	8	0.5	1/4	>64	1	16	>8	S	S	S	S	S	S	S	S	S	S	R	S	S	R
21E0383	8/4	4	>16	0.125	2	0.03125	0.03125	8	1	1/4	>64	1	>256	>8	S	S	R	S	S	S	S	S	S	S	R	S	R	R
21E0384	2/1	2	2	0.125	0.5	0.0625	0.03125	4	0.5	1/4	>64	>8	>256	>8	S	S	S	S	S	S	S	S	S	S	R	R	R	R
21E0385	4/2	1	2	0.125	0.5	0.03125	0.03125	4	0.5	1/4	32	1	16	<=0.25	S	S	S	S	S	S	S	S	S	S	S	S	S	S
21E0386	<=1/0.5	4	<=1	0.125	0.5	0.03125	<=0.015625	4	1	1/4	32	1	16	<=0.25	S	S	S	S	S	S	S	S	S	S	S	S	S	S
21E0387	<=1/0.5	4	2	0.125	1	0.03125	0.03125	8	1	1/4	64	1	16	<=0.25	S	S	S	S	S	S	S	S	S	S	S	S	S	S
21E0388	4/2	2	4	0.25	0.5	0.0625	0.03125	4	0.5	1/4	32	>8	>256	<=0.25	S	S	S	S	S	S	S	S	S	S	S	R	R	S
21E0389	<=1/0.5	4	<=1	0.125	0.5	<=0.015625	0.03125	8	1	2/4	32	>8	8	<=0.25	S	S	S	S	S	S	S	S	S	S	S	R	S	S
21E0390	4/2	2	2	0.25	1	0.03125	0.03125	4	0.5	1/4	32	>8	16	0.5	S	S	S	S	S	S	S	S	S	S	S	R	S	S
21E0392	8/4	2	>16	0.0625	0.5	0.03125	0.5	4	1	1/4	>64	>8	16	>8	S	S	R	S	S	S	R	S	S	S	R	R	S	R
21E0393	8/4	2	>16	0.125	0.5	0.03125	<=0.015625	4	0.5	<=0.5/4	>64	>8	>256	>8	S	S	R	S	S	S	S	S	S	S	R	R	R	R
21E0394	2/1	2	2	0.125	0.5	0.03125	0.03125	4	0.5	1/4	32	1	8	<=0.25	S	S	S	S	S	S	S	S	S	S	S	S	S	S
21E0395	8/4	4	>16	0.125	0.5	0.03125	0.03125	4	0.5	1/4	>64	>8	>256	<=0.25	S	S	R	S	S	S	S	S	S	S	R	R	R	S
21E0396	8/4	4	>16	0.25	0.5	0.0625	0.5	4	0.5	1/4	32	1	64	<=0.25	S	S	R	S	S	S	R	S	S	S	S	S	S	S
21E0398	4/2	4	4	0.25	0.5	0.0625	0.03125	8	1	1/4	64	1	32	0.5	S	S	S	S	S	S	S	S	S	S	S	S	S	S
21E0400	8/4	2	>16	0.125	0.5	0.03125	0.03125	8	1	1/4	>64	>8	>256	>8	S	S	R	S	S	S	S	S	S	S	R	R	R	R
21E0401	2/1	2	2	0.25	0.5	0.03125	0.03125	4	1	2/4	32	1	>256	<=0.25	S	S	S	S	S	S	S	S	S	S	S	S	R	S
21E0402	4/2	4	4	0.25	0.5	0.0625	0.03125	4	0.5	1/4	32	1	16	<=0.25	S	S	S	S	S	S	S	S	S	S	S	S	S	S
21E0403	2/1	4	2	0.25	2	0.03125	0.03125	8	1	1/4	64	1	16	<=0.25	S	S	S	S	S	S	S	S	S	S	S	S	S	S
21E0404	4/2	2	4	0.125	2	0.0625	0.03125	16	0.5	1/4	>64	1	>256	<=0.25	S	S	S	S	S	S	S	S	S	S	R	S	R	S
21E0405	2/1	2	2	0.0625	0.5	0.03125	0.03125	8	0.5	<=0.5/4	>64	>8	32	>8	S	S	S	S	S	S	S	S	S	S	R	R	S	R
21E0406	2/1	2	4	0.125	0.5	0.0625	0.03125	4	1	2/4	32	>8	16	<=0.25	S	S	S	S	S	S	S	S	S	S	S	R	S	S
21E0407	8/4	2	>16	0.25	0.5	0.03125	0.03125	8	0.5	2/4	32	2	16	<=0.25	S	S	R	S	S	S	S	S	S	S	S	S	S	S
21E0408	2/1	2	2	0.25	1	0.03125	0.03125	4	2	1/4	32	1	16	0.5	S	S	S	S	S	S	S	S	S	S	S	S	S	S
21E0409	2/1	16	2	0.125	1	0.03125	<=0.015625	4	0.5	1/4	>64	>8	16	<=0.25	S	R	S	S	S	S	S	S	S	S	R	R	S	S
21E0410	8/4	2	>16	0.125	1	0.0625	0.03125	4	0.5	1/4	16	>8	>256	<=0.25	S	S	R	S	S	S	S	S	S	S	S	R	R	S
21E0411	4/2	2	4	0.25	1	0.0625	0.03125	8	0.5	1/4	>64	>8	>256	>8	S	S	S	S	S	S	S	S	S	S	R	R	R	R
21E0413	4/2	2	4	0.25	0.5	0.0625	0.03125	4	0.5	<=0.5/4	32	1	16	<=0.25	S	S	S	S	S	S	S	S	S	S	S	S	S	S
21E0414	8/4	2	>16	0.25	1	0.0625	0.125	8	0.5	2/4	64	1	>256	>8	S	S	R	S	S	S	S	S	S	S	S	S	R	R
21E0415	2/1	2	2	0.125	0.5	0.03125	0.03125	2	0.5	1/4	32	1	16	<=0.25	S	S	S	S	S	S	S	S	S	S	S	S	S	S
21E0416	8/4	4	>16	0.0625	0.5	<=0.015625	0.03125	4	1	1/4	32	1	16	<=0.25	S	S	R	S	S	S	S	S	S	S	S	S	S	S
21E0417	16	2	>16	0.125	1	0.0625	0.125	8	0.5	2/4	64	1	>256	>8	R	S	R	S	S	S	S	S	S	S	S	S	R	R
21E0418	<=1/0.5	2	<=1	0.25	0.5	0.03125	0.03125	4	1	<=0.5/4	64	1	16	<=0.25	S	S	S	S	S	S	S	S	S	S	S	S	S	S
21E0419	8/4	2	>16	0.125	0.5	0.03125	0.03125	4	0.5	1/4	32	1	>256	>8	S	S	R	S	S	S	S	S	S	S	S	S	R	R
21E0420	8/4	4	>16	0.125	0.5	0.0625	0.03125	4	0.5	1/4	32	>8	>256	>8	S	S	R	S	S	S	S	S	S	S	S	R	R	R
21E0421	2/1	2	2	0.125	1	0.0625	0.03125	8	0.5	1/4	32	1	8	<=0.25	S	S	S	S	S	S	S	S	S	S	S	S	S	S
21E0422	4/2	2	4	0.25	0.5	0.0625	0.03125	8	0.5	2/4	32	2	>256	0.5	S	S	S	S	S	S	S	S	S	S	S	S	R	S
21E0423	<=1/0.5	2	2	0.125	0.5	0.0625	0.03125	4	0.5	1/4	>64	1	16	<=0.25	S	S	S	S	S	S	S	S	S	S	R	S	S	S
21E0424	8/4	2	>16	0.25	0.5	0.0625	0.03125	8	0.5	2/4	32	2	64	<=0.25	S	S	R	S	S	S	S	S	S	S	S	S	S	S
21E0425	4/2	2	4	0.25	1	0.0625	0.03125	8	0.5	1/4	64	1	8	<=0.25	S	S	S	S	S	S	S	S	S	S	S	S	S	S
21E0427	4/2	2	4	0.25	0.5	0.0625	0.03125	4	0.5	2/4	32	2	>256	<=0.25	S	S	S	S	S	S	S	S	S	S	S	S	R	S
21E0428	<=1/0.5	2	2	0.125	0.5	0.03125	0.03125	4	0.5	<=0.5/4	32	1	8	<=0.25	S	S	S	S	S	S	S	S	S	S	S	S	S	S
21E0429	2/1	4	2	0.125	0.5	0.0625	0.03125	8	0.5	1/4	32	1	16	<=0.25	S	S	S	S	S	S	S	S	S	S	S	S	S	S
21E0430	2/1	2	2	0.25	0.5	0.03125	0.03125	4	0.5	1/4	32	1	<=4	<=0.25	S	S	S	S	S	S	S	S	S	S	S	S	S	S
21E0431	8/4	2	>16	0.25	1	0.0625	0.03125	4	0.5	1/4	32	>8	>256	<=0.25	S	S	R	S	S	S	S	S	S	S	S	R	R	S
21E0432	4/2	2	4	0.125	1	0.0625	0.03125	8	1	2/4	32	2	16	<=0.25	S	S	S	S	S	S	S	S	S	S	S	S	S	S
21E0433	4/2	4	4	0.25	0.5	0.03125	0.03125	8	1	1/4	64	>8	>256	>8	S	S	S	S	S	S	S	S	S	S	S	R	R	R
21E0434	8/4	2	>16	0.125	0.5	0.0625	0.03125	4	0.5	1/4	32	1	32	<=0.25	S	S	R	S	S	S	S	S	S	S	S	S	S	S
21E0435	4/2	4	4	0.125	0.5	0.03125	0.03125	8	1	1/4	32	1	32	>8	S	S	S	S	S	S	S	S	S	S	S	S	S	R
21E0436	4/2	4	4	0.25	0.5	0.0625	0.03125	4	2	2/4	32	1	32	1	S	S	S	S	S	S	S	S	S	S	S	S	S	S
21E0437	4/2	2	2	0.125	0.5	0.0625	0.03125	>16	2	1/4	32	1	64	<=0.25	S	S	S	S	S	S	S	R	S	S	S	S	S	S
21E0438	2/1	2	2	0.125	0.5	0.03125	<=0.015625	8	0.5	1/4	32	2	8	<=0.25	S	S	S	S	S	S	S	S	S	S	S	S	S	S
21E0439	2/1	4	<=1	0.25	0.5	0.0625	<=0.015625	8	1	<=0.5/4	>64	>8	16	<=0.25	S	S	S	S	S	S	S	S	S	S	R	R	S	S
21E0440	2/1	4	2	0.25	0.5	0.0625	0.03125	8	0.5	1/4	>64	1	32	<=0.25	S	S	S	S	S	S	S	S	S	S	R	S	S	S
21E0441	4/2	4	4	0.0625	0.5	0.03125	0.03125	4	0.5	1/4	32	1	16	<=0.25	S	S	S	S	S	S	S	S	S	S	S	S	S	S
21E0442	4/2	2	8	0.125	1	0.0625	0.03125	8	0.25	2/4	32	2	16	<=0.25	S	S	S	S	S	S	S	S	S	S	S	S	S	S
21E0443	8/4	2	>16	0.125	1	0.0625	0.03125	4	0.5	1/4	32	1	>256	<=0.25	S	S	R	S	S	S	S	S	S	S	S	S	R	S
21E0444	4/2	1	2	0.125	0.5	0.0625	<=0.015625	4	0.5	1/4	16	0.5	32	<=0.25	S	S	S	S	S	S	S	S	S	S	S	S	S	S
21E0445	2/1	8	2	0.0625	0.25	0.03125	0.03125	4	0.5	1/4	32	1	16	<=0.25	S	S	S	S	S	S	S	S	S	S	S	S	S	S
21E0446	2/1	2	4	0.25	1	0.0625	0.03125	4	1	2/4	32	2	16	<=0.25	S	S	S	S	S	S	S	S	S	S	S	S	S	S
21E0447	4/2	4	4	0.125	1	0.0625	0.03125	8	0.25	1/4	>64	1	>256	>8	S	S	S	S	S	S	S	S	S	S	R	S	R	R
21E0448	16	2	>16	0.125	0.5	0.03125	0.03125	8	0.5	1/4	64	1	>256	>8	R	S	R	S	S	S	S	S	S	S	S	S	R	R
21E0449	8/4	4	>16	0.25	1	<=0.015625	0.03125	8	1	1/4	64	2	<=4	<=0.25	S	S	R	S	S	S	S	S	S	S	S	S	S	S
21E0450	2/1	2	4	0.25	0.25	0.0625	0.0625	>16	0.5	2/4	32	2	<=4	<=0.25	S	S	S	S	S	S	S	R	S	S	S	S	S	S
21E0451	4/2	2	>16	0.125	0.5	0.03125	<=0.015625	2	0.5	<=0.5/4	64	>8	>256	>8	S	S	R	S	S	S	S	S	S	S	S	R	R	R
21E0452	<=1/0.5	2	2	0.0625	0.5	0.03125	<=0.015625	4	0.5	1/4	64	1	8	<=0.25	S	S	S	S	S	S	S	S	S	S	S	S	S	S
21E0453	8/4	2	>16	0.25	<=0.125	0.0625	<=0.015625	4	0.25	1/4	32	>8	>256	>8	S	S	R	S	S	S	S	S	S	S	S	R	R	R
21E0454	>16/8	2	>16	8	<=0.125	1	<=0.015625	>16	0.5	4/4	32	>8	>256	<=0.25	R	S	R	R	S	R	S	R	S	S	S	R	R	S
21E0455	8/4	2	>16	0.125	0.25	0.03125	0.03125	4	1	2/4	64	>8	128	<=0.25	S	S	R	S	S	S	S	S	S	S	S	R	R	S
21E0456	4/2	4	4	0.25	0.5	0.0625	0.03125	8	1	1/4	32	1	16	<=0.25	S	S	S	S	S	S	S	S	S	S	S	S	S	S
21E0457	4/2	2	4	0.25	0.5	0.0625	0.03125	8	1	1/4	32	1	32	<=0.25	S	S	S	S	S	S	S	S	S	S	S	S	S	S
21E0458	2/1	4	2	0.125	0.5	0.03125	0.25	4	0.5	1/4	>64	1	8	<=0.25	S	S	S	S	S	S	R	S	S	S	R	S	S	S
21E0459	8/4	4	>16	0.125	0.25	0.0625	<=0.015625	4	0.25	1/4	32	>8	16	<=0.25	S	S	R	S	S	S	S	S	S	S	S	R	S	S
21E0460	8/4	2	>16	0.25	0.25	0.0625	0.0625	4	1	1/4	32	1	>256	>8	S	S	R	S	S	S	S	S	S	S	S	S	R	R
21E0461	2/1	2	4	0.25	0.5	0.0625	0.03125	4	1	1/4	32	1	64	<=0.25	S	S	S	S	S	S	S	S	S	S	S	S	S	S
21E0462	2/1	1	<=1	0.125	1	<=0.015625	0.03125	2	0.5	<=0.5/4	64	1	16	<=0.25	S	S	S	S	S	S	S	S	S	S	S	S	S	S
21E0463	2/1	2	2	0.125	1	0.03125	0.03125	8	0.25	1/4	>64	1	>256	<=0.25	S	S	S	S	S	S	S	S	S	S	R	S	R	S
21E0464	2/1	8	2	0.125	0.5	0.0625	0.03125	4	2	1/4	8	2	16	<=0.25	S	S	S	S	S	S	S	S	S	S	S	S	S	S
21E0465	4/2	4	2	0.125	0.25	0.0625	0.03125	4	1	1/4	32	1	32	<=0.25	S	S	S	S	S	S	S	S	S	S	S	S	S	S
21E0466	8/4	8	>16	0.25	1	0.03125	0.03125	>16	0.5	2/4	>64	>8	>256	>8	S	S	R	S	S	S	S	R	S	S	R	R	R	R
21E0467	8/4	2	>16	0.25	0.5	0.0625	0.03125	8	1	2/4	32	2	>256	>8	S	S	R	S	S	S	S	S	S	S	S	S	R	R
21E0468	<=1/0.5	2	4	0.25	1	0.0625	0.0625	>16	0.5	1/4	64	>8	8	<=0.25	S	S	S	S	S	S	S	R	S	S	S	R	S	S
21E0469	2/1	4	2	0.25	1	0.0625	0.03125	4	0.5	1/4	64	1	32	0.5	S	S	S	S	S	S	S	S	S	S	S	S	S	S
21E0470	4/2	4	4	0.25	0.25	0.125	0.03125	8	0.5	2/4	32	2	16	<=0.25	S	S	S	S	S	S	S	S	S	S	S	S	S	S
21E0471	<=1/0.5	2	<=1	0.0625	0.25	0.03125	<=0.015625	4	0.5	<=0.5/4	32	1	32	<=0.25	S	S	S	S	S	S	S	S	S	S	S	S	S	S
21E0472	2/1	2	2	0.125	1	0.03125	0.03125	8	0.5	1/4	32	2	64	0.5	S	S	S	S	S	S	S	S	S	S	S	S	S	S
21E0473	8/4	4	>16	0.125	0.5	0.03125	0.03125	4	1	1/4	64	>8	8	<=0.25	S	S	R	S	S	S	S	S	S	S	S	R	S	S
21E0474	4/2	4	>16	0.125	1	0.03125	0.03125	4	1	1/4	64	>8	>256	>8	S	S	R	S	S	S	S	S	S	S	S	R	R	R
21E0475	2/1	4	8	0.25	1	0.0625	0.03125	8	1	1/4	32	2	>256	<=0.25	S	S	S	S	S	S	S	S	S	S	S	S	R	S
21E0476	4/2	4	4	0.125	1	0.0625	0.03125	4	1	1/4	32	1	16	<=0.25	S	S	S	S	S	S	S	S	S	S	S	S	S	S
21E0477	4/2	8	>16	0.125	1	0.03125	0.03125	4	1	1/4	>64	>8	32	>8	S	S	R	S	S	S	S	S	S	S	R	R	S	R
21E0478	4/2	4	>16	0.125	1	0.03125	0.03125	4	1	1/4	32	>8	16	<=0.25	S	S	R	S	S	S	S	S	S	S	S	R	S	S
21E0479	2/1	2	2	0.125	1	0.03125	0.03125	8	0.5	1/4	32	1	16	<=0.25	S	S	S	S	S	S	S	S	S	S	S	S	S	S
21E0480	2/1	8	2	0.5	0.5	0.0625	0.03125	8	2	1/4	64	1	16	<=0.25	S	S	S	S	S	S	S	S	S	S	S	S	S	S
21E0481	4/2	2	4	0.25	0.5	0.03125	0.03125	4	0.5	1/4	32	1	64	<=0.25	S	S	S	S	S	S	S	S	S	S	S	S	S	S
21E0482	8/4	2	>16	0.125	1	<=0.015625	<=0.015625	2	0.5	<=0.5/4	32	>8	>256	>8	S	S	R	S	S	S	S	S	S	S	S	R	R	R
21E0483	2/1	2	2	0.125	1	0.03125	0.03125	4	0.5	1/4	32	>8	<=4	<=0.25	S	S	S	S	S	S	S	S	S	S	S	R	S	S
21E0484	4/2	2	4	0.25	1	0.0625	0.03125	4	1	1/4	32	1	16	<=0.25	S	S	S	S	S	S	S	S	S	S	S	S	S	S
21E0485	2/1	4	2	0.125	0.5	0.03125	<=0.015625	2	2	<=0.5/4	64	>8	>256	<=0.25	S	S	S	S	S	S	S	S	S	S	S	R	R	S
21E0486	8/4	4	>16	0.125	1	0.03125	<=0.015625	4	0.5	<=0.5/4	>64	1	8	>8	S	S	R	S	S	S	S	S	S	S	R	S	S	R
21E0487	4/2	2	4	0.125	0.5	0.0625	0.03125	4	0.5	1/4	32	1	>256	>8	S	S	S	S	S	S	S	S	S	S	S	S	R	R
21E0488	8/4	2	>16	0.125	1	0.03125	0.03125	4	1	1/4	32	>8	>256	>8	S	S	R	S	S	S	S	S	S	S	S	R	R	R
21E0489	4/2	2	2	0.125	1	0.0625	<=0.015625	4	0.5	1/4	32	2	16	<=0.25	S	S	S	S	S	S	S	S	S	S	S	S	S	S
21E0490	<=1/0.5	4	2	0.125	0.5	<=0.015625	0.03125	4	1	<=0.5/4	64	1	8	<=0.25	S	S	S	S	S	S	S	S	S	S	S	S	S	S
21E0491	<=1/0.5	2	2	0.0625	1	0.03125	0.03125	8	0.5	1/4	32	1	8	<=0.25	S	S	S	S	S	S	S	S	S	S	S	S	S	S
21E0492	4/2	2	4	0.25	1	0.0625	0.03125	4	0.5	1/4	32	>8	>256	<=0.25	S	S	S	S	S	S	S	S	S	S	S	R	R	S
21E0493	4/2	4	4	0.25	0.5	0.0625	0.03125	4	1	2/4	32	1	16	<=0.25	S	S	S	S	S	S	S	S	S	S	S	S	S	S
21E0494	2/1	8	2	0.125	1	0.03125	0.03125	8	1	1/4	>64	>8	>256	>8	S	S	S	S	S	S	S	S	S	S	R	R	R	R
21E0495	4/2	2	4	0.25	1	0.03125	0.03125	4	1	1/4	32	1	>256	<=0.25	S	S	S	S	S	S	S	S	S	S	S	S	R	S
21E0496	4/2	4	>16	0.125	0.5	0.03125	0.03125	16	0.5	<=0.5/4	>64	>8	>256	>8	S	S	R	S	S	S	S	S	S	S	R	R	R	R
21E0497	4/2	2	2	0.125	0.5	0.03125	0.03125	4	0.5	<=0.5/4	>64	>8	>256	>8	S	S	S	S	S	S	S	S	S	S	R	R	R	R
21E0498	4/2	2	4	0.25	1	0.03125	0.03125	8	0.5	1/4	32	2	16	<=0.25	S	S	S	S	S	S	S	S	S	S	S	S	S	S
21E0499	2/1	2	2	0.25	0.5	0.03125	0.03125	4	0.5	1/4	32	1	64	<=0.25	S	S	S	S	S	S	S	S	S	S	S	S	S	S
21E0500	4/2	2	4	0.25	0.5	0.0625	0.03125	8	0.5	2/4	32	2	16	<=0.25	S	S	S	S	S	S	S	S	S	S	S	S	S	S
21E0501	8/4	2	>16	0.25	0.5	0.0625	0.03125	4	1	1/4	64	1	64	<=0.25	S	S	R	S	S	S	S	S	S	S	S	S	S	S
21E0502	8/4	2	>16	0.125	0.5	0.0625	0.03125	4	0.5	1/4	64	>8	>256	>8	S	S	R	S	S	S	S	S	S	S	S	R	R	R
21E0503	4/2	2	4	0.125	0.5	0.0625	0.03125	8	1	2/4	32	2	16	<=0.25	S	S	S	S	S	S	S	S	S	S	S	S	S	S
21E0505	4/2	2	4	0.25	0.5	0.0625	0.03125	8	0.5	2/4	64	2	>256	>8	S	S	S	S	S	S	S	S	S	S	S	S	R	R
21E0506	4/2	2	>16	0.125	0.5	0.0625	0.03125	4	0.5	2/4	32	>8	32	<=0.25	S	S	R	S	S	S	S	S	S	S	S	R	S	S
21E0507	8/4	2	>16	0.125	0.5	0.03125	0.03125	>16	0.5	1/4	>64	>8	>256	>8	S	S	R	S	S	S	S	R	S	S	R	R	R	R
21E0508	8/4	4	>16	0.125	1	0.03125	0.03125	4	1	<=0.5/4	64	>8	>256	>8	S	S	R	S	S	S	S	S	S	S	S	R	R	R
21E0509	4/2	2	>16	0.125	1	0.0625	0.03125	4	1	1/4	32	>8	16	<=0.25	S	S	R	S	S	S	S	S	S	S	S	R	S	S
21E0510	8/4	2	>16	0.125	0.5	0.03125	<=0.015625	8	0.5	1/4	32	1	64	>8	S	S	R	S	S	S	S	S	S	S	S	S	S	R
21E0511	2/1	2	<=1	0.125	0.5	<=0.015625	<=0.015625	4	1	<=0.5/4	>64	1	16	<=0.25	S	S	S	S	S	S	S	S	S	S	R	S	S	S
21E0512	4/2	4	4	0.25	4	0.0625	0.03125	8	0.5	2/4	32	>8	64	<=0.25	S	S	S	S	R	S	S	S	S	S	S	R	S	S
21E0513	2/1	2	2	0.125	0.5	0.03125	0.03125	4	1	1/4	32	1	64	<=0.25	S	S	S	S	S	S	S	S	S	S	S	S	S	S
21E0514	16	4	>16	2	1	>2	<=0.015625	4	0.5	<=0.5/4	32	1	8	<=0.25	R	S	R	R	S	R	S	S	S	S	S	S	S	S
21E0515	2/1	2	2	0.0625	1	0.0625	<=0.015625	4	0.5	1/4	>64	>8	>256	<=0.25	S	S	S	S	S	S	S	S	S	S	R	R	R	S
21E0516	2/1	2	2	0.125	0.5	0.03125	0.03125	4	0.5	1/4	32	2	32	<=0.25	S	S	S	S	S	S	S	S	S	S	S	S	S	S
21E0517	<=1/0.5	4	<=1	0.0625	1	0.03125	<=0.015625	2	0.5	<=0.5/4	32	>8	64	<=0.25	S	S	S	S	S	S	S	S	S	S	S	R	S	S
21E0518	4/2	2	>16	0.125	1	0.0625	<=0.015625	2	0.5	1/4	>64	8	>256	>8	S	S	R	S	S	S	S	S	S	S	R	S	R	R
21E0519	8/4	4	>16	0.125	2	0.03125	0.0625	16	0.5	1/4	>64	1	>256	>8	S	S	R	S	S	S	S	S	S	S	R	S	R	R
21E0520	2/1	2	2	0.125	1	0.03125	0.03125	8	1	1/4	32	2	32	0.5	S	S	S	S	S	S	S	S	S	S	S	S	S	S
21E0521	4/2	8	>16	0.125	1	0.03125	0.03125	8	2	1/4	32	>8	>256	<=0.25	S	S	R	S	S	S	S	S	S	S	S	R	R	S
21E0522	2/1	2	4	0.125	0.5	0.03125	0.03125	8	0.5	1/4	32	1	16	<=0.25	S	S	S	S	S	S	S	S	S	S	S	S	S	S
21E0523	4/2	2	2	0.125	0.5	0.0625	0.03125	8	0.25	1/4	>64	>8	>256	<=0.25	S	S	S	S	S	S	S	S	S	S	R	R	R	S
21E0524	4/2	2	>16	0.125	1	0.03125	0.03125	4	0.5	1/4	32	>8	16	<=0.25	S	S	R	S	S	S	S	S	S	S	S	R	S	S
21E0525	4/2	4	4	0.125	1	0.03125	0.03125	8	0.5	1/4	32	2	16	<=0.25	S	S	S	S	S	S	S	S	S	S	S	S	S	S
21E0526	2/1	2	2	0.125	0.5	0.0625	0.03125	4	1	1/4	32	>8	>256	<=0.25	S	S	S	S	S	S	S	S	S	S	S	R	R	S
21E0527	4/2	2	4	0.25	1	0.03125	0.03125	8	0.5	1/4	32	1	16	<=0.25	S	S	S	S	S	S	S	S	S	S	S	S	S	S
21E0528	2/1	2	2	0.25	1	0.03125	<=0.015625	4	0.5	1/4	32	1	128	<=0.25	S	S	S	S	S	S	S	S	S	S	S	S	R	S
21E0529	4/2	2	4	0.25	0.5	0.0625	0.03125	8	2	<=0.5/4	32	1	8	<=0.25	S	S	S	S	S	S	S	S	S	S	S	S	S	S
21E0530	2/1	2	4	0.125	0.5	0.0625	<=0.015625	4	0.5	1/4	32	1	16	<=0.25	S	S	S	S	S	S	S	S	S	S	S	S	S	S
21E0531	4/2	2	4	0.25	1	0.0625	0.03125	8	1	2/4	32	2	<=4	<=0.25	S	S	S	S	S	S	S	S	S	S	S	S	S	S
21E0532	4/2	2	4	0.125	1	0.03125	0.03125	4	0.5	<=0.5/4	32	1	128	<=0.25	S	S	S	S	S	S	S	S	S	S	S	S	R	S
21E0533	2/1	2	2	0.125	1	0.03125	0.03125	4	0.5	<=0.5/4	32	1	32	<=0.25	S	S	S	S	S	S	S	S	S	S	S	S	S	S
21E0534	4/2	2	2	0.125	0.5	0.03125	0.03125	8	0.5	2/4	32	1	128	<=0.25	S	S	S	S	S	S	S	S	S	S	S	S	R	S
21E0535	4/2	2	4	0.25	0.5	0.0625	0.0625	16	0.5	2/4	32	1	32	0.5	S	S	S	S	S	S	S	S	S	S	S	S	S	S
21E0537	2/1	2	2	0.125	1	0.0625	<=0.015625	4	1	<=0.5/4	32	1	32	<=0.25	S	S	S	S	S	S	S	S	S	S	S	S	S	S
21E0538	2/1	4	2	0.125	1	0.03125	0.03125	4	0.5	1/4	32	1	>256	0.5	S	S	S	S	S	S	S	S	S	S	S	S	R	S
21E0539	4/2	8	4	0.25	1	0.0625	0.0625	16	1	1/4	32	2	16	<=0.25	S	S	S	S	S	S	S	S	S	S	S	S	S	S
21E0540	4/2	4	4	0.125	1	0.03125	0.03125	8	1	1/4	32	1	8	<=0.25	S	S	S	S	S	S	S	S	S	S	S	S	S	S
21E0541	8/4	2	>16	2	1	>2	0.03125	8	0.25	1/4	32	1	16	<=0.25	S	S	R	R	S	R	S	S	S	S	S	S	S	S
21E0543	8/4	2	>16	0.25	0.5	0.0625	0.5	>16	0.5	1/4	64	>8	>256	<=0.25	S	S	R	S	S	S	R	R	S	S	S	R	R	S
21E0544	<=1/0.5	4	2	0.25	0.5	0.03125	0.03125	4	0.5	1/4	32	1	8	<=0.25	S	S	S	S	S	S	S	S	S	S	S	S	S	S
21E0545	4/2	2	4	0.25	1	0.0625	0.03125	4	0.5	1/4	32	1	16	<=0.25	S	S	S	S	S	S	S	S	S	S	S	S	S	S
21E0546	2/1	2	4	0.125	1	0.0625	0.03125	4	0.5	1/4	32	1	32	<=0.25	S	S	S	S	S	S	S	S	S	S	S	S	S	S
21E0547	8/4	4	>16	0.0625	1	0.03125	0.03125	4	0.5	1/4	32	>8	>256	>8	S	S	R	S	S	S	S	S	S	S	S	R	R	R
21E0548	8/4	2	>16	0.25	1	0.0625	0.03125	8	0.5	2/4	>64	1	16	>8	S	S	R	S	S	S	S	S	S	S	R	S	S	R
21E0549	2/1	2	2	0.125	1	0.03125	0.03125	4	1	2/4	32	1	16	<=0.25	S	S	S	S	S	S	S	S	S	S	S	S	S	S
21E0550	2/1	4	2	0.125	0.5	0.03125	0.03125	8	1	1/4	>64	2	>256	0.5	S	S	S	S	S	S	S	S	S	S	R	S	R	S
21E0552	8/4	2	>16	0.125	2	0.0625	0.25	4	>8	2/4	>64	>8	>256	>8	S	S	R	S	S	S	R	S	R	S	R	R	R	R
21E0553	2/1	2	2	0.125	0.5	0.03125	0.03125	8	1	<=0.5/4	32	1	32	<=0.25	S	S	S	S	S	S	S	S	S	S	S	S	S	S
21E0554	4/2	1	4	0.25	0.5	0.03125	0.03125	8	0.25	1/4	32	2	128	<=0.25	S	S	S	S	S	S	S	S	S	S	S	S	R	S
21E0555	4/2	8	4	0.25	1	0.0625	0.03125	8	0.5	1/4	32	1	64	<=0.25	S	S	S	S	S	S	S	S	S	S	S	S	S	S
21E0556	8/4	2	>16	0.125	0.5	0.03125	0.03125	4	0.5	2/4	>64	>8	>256	>8	S	S	R	S	S	S	S	S	S	S	R	R	R	R
21E0557	2/1	2	2	0.125	0.5	0.0625	0.03125	8	0.5	1/4	32	1	16	<=0.25	S	S	S	S	S	S	S	S	S	S	S	S	S	S
21E0558	4/2	2	2	0.125	0.5	0.03125	0.03125	4	0.5	1/4	32	1	64	<=0.25	S	S	S	S	S	S	S	S	S	S	S	S	S	S
21E0559	2/1	8	2	0.125	0.25	0.03125	0.03125	4	1	1/4	32	2	16	<=0.25	S	S	S	S	S	S	S	S	S	S	S	S	S	S
21E0560	8/4	4	>16	0.125	0.5	0.03125	<=0.015625	4	0.5	1/4	>64	1	>256	>8	S	S	R	S	S	S	S	S	S	S	R	S	R	R
21E0561	4/2	2	>16	0.125	0.5	<=0.015625	<=0.015625	4	0.5	1/4	32	>8	>256	<=0.25	S	S	R	S	S	S	S	S	S	S	S	R	R	S
21E0562	2/1	4	2	0.125	0.25	0.03125	0.03125	8	1	1/4	32	2	16	<=0.25	S	S	S	S	S	S	S	S	S	S	S	S	S	S
21E0563	<=1/0.5	2	<=1	0.125	0.5	<=0.015625	0.03125	2	0.5	<=0.5/4	>64	>8	>256	<=0.25	S	S	S	S	S	S	S	S	S	S	R	R	R	S
21E0564	8/4	4	>16	0.25	0.5	0.03125	0.03125	8	0.5	1/4	32	>8	32	0.5	S	S	R	S	S	S	S	S	S	S	S	R	S	S
21E0565	4/2	4	2	0.125	1	0.03125	0.5	>16	0.5	1/4	>64	>8	>256	>8	S	S	S	S	S	S	R	R	S	S	R	R	R	R
21E0566	8/4	4	>16	0.25	0.5	0.125	1	>16	1	2/4	64	>8	>256	>8	S	S	R	S	S	S	R	R	S	S	S	R	R	R
21E0567	4/2	4	>16	0.125	0.5	0.03125	<=0.015625	4	0.5	<=0.5/4	32	>8	16	<=0.25	S	S	R	S	S	S	S	S	S	S	S	R	S	S
21E0568	8/4	8	>16	0.25	0.5	0.03125	0.03125	4	1	1/4	32	>8	>256	<=0.25	S	S	R	S	S	S	S	S	S	S	S	R	R	S
21E0569	16	2	>16	0.25	0.5	0.0625	0.25	4	>8	1/4	>64	>8	>256	>8	R	S	R	S	S	S	R	S	R	S	R	R	R	R
21E0570	2/1	2	<=1	0.0625	0.5	0.03125	<=0.015625	4	0.5	1/4	32	1	32	<=0.25	S	S	S	S	S	S	S	S	S	S	S	S	S	S
21E0571	2/1	2	4	0.125	0.5	0.03125	0.03125	>16	0.5	1/4	32	1	<=4	<=0.25	S	S	S	S	S	S	S	R	S	S	S	S	S	S
21E0572	2/1	2	2	0.125	0.5	0.03125	<=0.015625	2	1	1/4	64	>8	>256	<=0.25	S	S	S	S	S	S	S	S	S	S	S	R	R	S
21E0573	2/1	2	4	0.25	0.5	0.03125	0.03125	4	0.5	1/4	32	1	16	<=0.25	S	S	S	S	S	S	S	S	S	S	S	S	S	S
21E0574	4/2	2	4	0.25	0.5	0.0625	0.03125	8	0.5	1/4	32	2	16	<=0.25	S	S	S	S	S	S	S	S	S	S	S	S	S	S
21E0575	2/1	2	2	0.25	0.5	0.03125	0.03125	8	0.5	1/4	>64	>8	>256	>8	S	S	S	S	S	S	S	S	S	S	R	R	R	R
21E0576	2/1	4	2	0.125	0.5	0.03125	0.125	4	1	1/4	32	1	32	<=0.25	S	S	S	S	S	S	S	S	S	S	S	S	S	S
21E0577	2/1	2	2	0.125	0.5	0.03125	0.03125	8	0.5	<=0.5/4	>64	>8	>256	>8	S	S	S	S	S	S	S	S	S	S	R	R	R	R
21E0578	8/4	4	>16	0.125	0.5	<=0.015625	0.03125	4	0.5	1/4	64	>8	>256	>8	S	S	R	S	S	S	S	S	S	S	S	R	R	R
21E0580	4/2	2	4	0.25	0.5	0.0625	0.03125	8	0.5	2/4	32	1	64	0.5	S	S	S	S	S	S	S	S	S	S	S	S	S	S
21E0581	4/2	2	>16	0.125	0.5	0.03125	0.03125	8	0.5	1/4	64	>8	>256	>8	S	S	R	S	S	S	S	S	S	S	S	R	R	R
21E0582	4/2	4	2	0.25	0.5	<=0.015625	0.03125	4	0.5	1/4	32	>8	16	<=0.25	S	S	S	S	S	S	S	S	S	S	S	R	S	S
21E0583	4/2	4	4	0.25	0.5	0.0625	0.03125	8	0.5	1/4	>64	1	16	0.5	S	S	S	S	S	S	S	S	S	S	R	S	S	S
21E0584	8/4	2	>16	0.125	1	0.03125	0.03125	4	0.5	1/4	32	>8	128	<=0.25	S	S	R	S	S	S	S	S	S	S	S	R	R	S
21E0585	<=1/0.5	2	<=1	0.125	0.5	<=0.015625	<=0.015625	2	0.5	<=0.5/4	32	0.5	16	<=0.25	S	S	S	S	S	S	S	S	S	S	S	S	S	S
21E0586	<=1/0.5	4	2	0.125	1	0.0625	<=0.015625	4	0.5	1/4	32	1	8	<=0.25	S	S	S	S	S	S	S	S	S	S	S	S	S	S
21E0587	4/2	2	>16	0.125	0.5	0.03125	0.0625	4	0.5	1/4	64	>8	>256	>8	S	S	R	S	S	S	S	S	S	S	S	R	R	R
21E0588	2/1	4	2	0.125	8	0.03125	<=0.015625	4	>8	1/4	>64	>8	>256	<=0.25	S	S	S	S	R	S	S	S	R	S	R	R	R	S
21E0589	4/2	2	4	0.125	0.5	0.0625	0.03125	4	0.25	1/4	64	1	16	<=0.25	S	S	S	S	S	S	S	S	S	S	S	S	S	S
21E0590	8/4	4	>16	0.25	1	0.03125	0.03125	4	0.5	2/4	32	>8	>256	>8	S	S	R	S	S	S	S	S	S	S	S	R	R	R
21E0591	<=1/0.5	2	<=1	0.125	0.5	<=0.015625	<=0.015625	4	0.25	<=0.5/4	32	8	64	<=0.25	S	S	S	S	S	S	S	S	S	S	S	S	S	S
21E0592	8/4	2	>16	0.125	0.5	0.03125	0.03125	4	0.5	1/4	>64	>8	>256	<=0.25	S	S	R	S	S	S	S	S	S	S	R	R	R	S
21E0593	2/1	2	2	0.25	0.5	0.03125	0.03125	4	0.5	1/4	32	2	16	<=0.25	S	S	S	S	S	S	S	S	S	S	S	S	S	S
21E0594	8/4	1	>16	0.125	0.5	0.0625	0.5	8	0.25	1/4	32	2	>256	<=0.25	S	S	R	S	S	S	R	S	S	S	S	S	R	S
21E0595	4/2	1	4	0.125	0.5	0.03125	0.03125	4	0.25	1/4	32	>8	64	<=0.25	S	S	S	S	S	S	S	S	S	S	S	R	S	S
21E0596	2/1	2	2	0.125	1	0.0625	<=0.015625	4	0.5	<=0.5/4	64	1	64	<=0.25	S	S	S	S	S	S	S	S	S	S	S	S	S	S
21E0597	8/4	2	>16	0.25	0.5	0.0625	0.03125	8	0.5	1/4	>64	>8	>256	>8	S	S	R	S	S	S	S	S	S	S	R	R	R	R
21E0598	8/4	2	>16	0.25	0.5	0.0625	0.03125	4	0.5	1/4	64	>8	>256	>8	S	S	R	S	S	S	S	S	S	S	S	R	R	R
21E0599	8/4	1	>16	0.25	1	0.0625	0.03125	8	0.5	1/4	>64	1	>256	>8	S	S	R	S	S	S	S	S	S	S	R	S	R	R
21E0600	8/4	4	>16	0.25	0.5	0.0625	0.03125	8	1	2/4	32	1	32	<=0.25	S	S	R	S	S	S	S	S	S	S	S	S	S	S
21E0601	8/4	2	>16	0.5	0.5	0.0625	<=0.015625	8	1	2/4	64	>8	>256	>8	S	S	R	S	S	S	S	S	S	S	S	R	R	R
21E0602	8/4	8	>16	0.25	1	0.125	0.03125	8	2	1/4	32	1	32	<=0.25	S	S	R	S	S	S	S	S	S	S	S	S	S	S
21E0603	4/2	2	4	0.25	1	0.0625	0.03125	8	0.5	1/4	32	2	>256	<=0.25	S	S	S	S	S	S	S	S	S	S	S	S	R	S
21E0604	2/1	2	2	0.125	0.5	0.03125	0.03125	4	1	1/4	32	2	16	<=0.25	S	S	S	S	S	S	S	S	S	S	S	S	S	S
21E0605	4/2	8	2	0.125	1	0.0625	0.03125	8	1	2/4	64	1	>256	<=0.25	S	S	S	S	S	S	S	S	S	S	S	S	R	S
21E0606	2/1	4	2	0.125	0.5	0.03125	0.03125	8	0.5	1/4	32	2	8	<=0.25	S	S	S	S	S	S	S	S	S	S	S	S	S	S
21E0607	8/4	2	>16	0.25	0.5	0.125	0.03125	8	0.5	2/4	32	1	16	<=0.25	S	S	R	S	S	S	S	S	S	S	S	S	S	S
21E0608	4/2	2	4	0.125	0.5	0.03125	0.03125	4	1	1/4	>64	1	>256	0.5	S	S	S	S	S	S	S	S	S	S	R	S	R	S
21E0609	8/4	2	>16	0.125	0.5	0.0625	0.25	4	0.5	1/4	32	1	>256	>8	S	S	R	S	S	S	R	S	S	S	S	S	R	R
21E0610	8/4	4	>16	0.25	1	0.0625	0.03125	8	1	1/4	32	1	8	<=0.25	S	S	R	S	S	S	S	S	S	S	S	S	S	S
21E0612	8/4	2	>16	0.25	1	0.03125	0.5	>16	0.5	2/4	>64	>8	32	>8	S	S	R	S	S	S	R	R	S	S	R	R	S	R
21E0613	2/1	2	2	0.125	1	0.03125	0.03125	8	2	1/4	32	2	32	<=0.25	S	S	S	S	S	S	S	S	S	S	S	S	S	S
21E0614	4/2	2	4	0.25	0.25	0.0625	0.03125	4	0.5	2/4	32	1	64	>8	S	S	S	S	S	S	S	S	S	S	S	S	S	R
21E0615	8/4	1	>16	0.125	1	0.0625	0.03125	>16	1	2/4	32	>8	>256	<=0.25	S	S	R	S	S	S	S	R	S	S	S	R	R	S
21E0616	4/2	4	>16	0.125	0.5	<=0.015625	0.03125	8	0.5	1/4	>64	>8	>256	<=0.25	S	S	R	S	S	S	S	S	S	S	R	R	R	S
21E0617	4/2	2	2	0.125	1	0.03125	0.03125	4	0.5	1/4	32	1	64	0.5	S	S	S	S	S	S	S	S	S	S	S	S	S	S
21E0618	2/1	2	2	0.125	0.5	0.03125	0.03125	4	0.5	<=0.5/4	32	>8	64	<=0.25	S	S	S	S	S	S	S	S	S	S	S	R	S	S
21E0619	4/2	2	4	0.25	1	0.03125	0.03125	8	0.5	1/4	>64	1	128	<=0.25	S	S	S	S	S	S	S	S	S	S	R	S	R	S
21E0620	8/4	2	>16	0.25	0.5	0.03125	0.03125	4	0.5	1/4	32	1	>256	<=0.25	S	S	R	S	S	S	S	S	S	S	S	S	R	S
21E0621	8/4	2	>16	0.25	0.5	0.0625	0.0625	8	0.5	1/4	64	>8	32	<=0.25	S	S	R	S	S	S	S	S	S	S	S	R	S	S
21E0622	2/1	2	2	0.25	0.5	0.03125	0.03125	8	0.5	1/4	32	>8	32	<=0.25	S	S	S	S	S	S	S	S	S	S	S	R	S	S
21E0623	4/2	2	4	0.25	1	0.0625	0.0625	8	0.5	1/4	>64	1	>256	>8	S	S	S	S	S	S	S	S	S	S	R	S	R	R
21E0624	8/4	4	>16	0.125	0.5	0.0625	0.125	4	0.5	1/4	32	1	>256	>8	S	S	R	S	S	S	S	S	S	S	S	S	R	R
21E0625	8/4	2	>16	0.125	0.5	0.03125	0.03125	8	0.5	1/4	>64	>8	>256	>8	S	S	R	S	S	S	S	S	S	S	R	R	R	R
21E0626	8/4	4	4	0.25	0.5	0.0625	0.0625	8	1	1/4	32	>8	64	<=0.25	S	S	S	S	S	S	S	S	S	S	S	R	S	S
21E0627	4/2	2	4	0.5	0.5	0.0625	<=0.015625	4	0.5	1/4	32	1	16	<=0.25	S	S	S	S	S	S	S	S	S	S	S	S	S	S
21E0628	8/4	2	>16	0.25	0.5	0.0625	0.03125	>16	0.5	2/4	32	>8	>256	<=0.25	S	S	R	S	S	S	S	R	S	S	S	R	R	S
21E0629	4/2	2	4	0.125	1	0.03125	0.03125	4	0.5	1/4	32	1	64	<=0.25	S	S	S	S	S	S	S	S	S	S	S	S	S	S
21E0630	2/1	4	2	0.125	1	0.03125	0.03125	4	0.5	1/4	>64	1	16	<=0.25	S	S	S	S	S	S	S	S	S	S	R	S	S	S
21E0631	2/1	4	2	0.25	0.5	0.0625	0.03125	8	1	1/4	>64	>8	>256	<=0.25	S	S	S	S	S	S	S	S	S	S	R	R	R	S
21E0632	8/4	2	>16	0.125	0.5	0.03125	0.03125	2	0.25	2/4	16	>8	<=4	<=0.25	S	S	R	S	S	S	S	S	S	S	S	R	S	S
21E0633	2/1	2	4	0.125	0.25	0.0625	0.03125	4	0.5	2/4	32	1	16	0.5	S	S	S	S	S	S	S	S	S	S	S	S	S	S
21E0634	4/2	4	2	0.25	0.5	0.0625	0.03125	4	0.5	1/4	>64	2	>256	>8	S	S	S	S	S	S	S	S	S	S	R	S	R	R
21E0635	8/4	2	>16	0.125	0.25	0.0625	<=0.015625	16	0.5	1/4	32	>8	16	<=0.25	S	S	R	S	S	S	S	S	S	S	S	R	S	S
22E0001	<=1/0.5	2	2	0.25	0.5	0.03125	0.03125	8	0.5	1/4	32	2	64	<=0.25	S	S	S	S	S	S	S	S	S	S	S	S	S	S
22E0002	4/2	2	4	0.25	0.5	0.0625	0.03125	8	0.5	1/4	32	>8	128	<=0.25	S	S	S	S	S	S	S	S	S	S	S	R	R	S
22E0003	4/2	4	4	0.25	0.5	0.0625	<=0.015625	8	0.5	1/4	32	2	128	<=0.25	S	S	S	S	S	S	S	S	S	S	S	S	R	S
22E0004	8/4	4	>16	0.25	0.5	0.03125	0.03125	>16	0.5	1/4	32	>8	8	<=0.25	S	S	R	S	S	S	S	R	S	S	S	R	S	S
22E0005	8/4	2	>16	0.25	0.5	0.0625	0.03125	4	1	1/4	32	2	>256	>8	S	S	R	S	S	S	S	S	S	S	S	S	R	R
22E0006	2/1	2	2	0.125	0.5	0.03125	0.03125	8	0.5	1/4	32	1	16	<=0.25	S	S	S	S	S	S	S	S	S	S	S	S	S	S
22E0007	4/2	2	4	0.125	0.5	0.03125	0.03125	4	1	1/4	64	1	16	<=0.25	S	S	S	S	S	S	S	S	S	S	S	S	S	S
22E0008	2/1	8	2	0.25	0.5	<=0.015625	<=0.015625	4	1	1/4	32	1	16	<=0.25	S	S	S	S	S	S	S	S	S	S	S	S	S	S
22E0009	4/2	8	2	0.25	0.5	0.0625	0.03125	8	0.5	1/4	32	2	<=4	<=0.25	S	S	S	S	S	S	S	S	S	S	S	S	S	S
22E0010	<=1/0.5	1	16	0.0625	1	<=0.015625	0.5	2	0.25	1/4	32	>8	>256	0.5	S	S	R	S	S	S	R	S	S	S	S	R	R	S
22E0011	4/2	4	4	0.125	1	0.03125	0.03125	4	1	1/4	32	2	16	<=0.25	S	S	S	S	S	S	S	S	S	S	S	S	S	S
22E0012	2/1	2	2	0.125	0.5	0.0625	0.03125	4	0.5	1/4	32	1	64	<=0.25	S	S	S	S	S	S	S	S	S	S	S	S	S	S
22E0013	8/4	2	4	0.5	1	0.03125	0.03125	8	0.5	2/4	32	2	>256	<=0.25	S	S	S	S	S	S	S	S	S	S	S	S	R	S
22E0014	<=1/0.5	8	<=1	0.125	0.25	0.03125	0.03125	8	2	1/4	32	>8	>256	0.5	S	S	S	S	S	S	S	S	S	S	S	R	R	S
22E0015	8/4	2	>16	0.125	0.25	0.0625	0.03125	4	0.5	1/4	>64	>8	>256	>8	S	S	R	S	S	S	S	S	S	S	R	R	R	R
22E0016	2/1	4	2	0.125	1	0.03125	0.03125	4	0.5	1/4	32	1	64	<=0.25	S	S	S	S	S	S	S	S	S	S	S	S	S	S
22E0017	4/2	4	2	0.125	0.5	0.0625	<=0.015625	8	0.5	1/4	64	2	16	0.5	S	S	S	S	S	S	S	S	S	S	S	S	S	S
22E0018	2/1	2	2	0.125	0.5	0.03125	<=0.015625	4	0.5	1/4	32	1	8	<=0.25	S	S	S	S	S	S	S	S	S	S	S	S	S	S
22E0019	4/2	2	2	0.125	1	0.0625	0.03125	4	0.5	1/4	32	1	64	<=0.25	S	S	S	S	S	S	S	S	S	S	S	S	S	S
22E0020	2/1	2	2	0.125	0.5	0.03125	0.03125	4	1	1/4	32	1	128	<=0.25	S	S	S	S	S	S	S	S	S	S	S	S	R	S
22E0021	4/2	2	4	0.125	0.5	0.0625	0.03125	8	0.5	1/4	32	1	16	<=0.25	S	S	S	S	S	S	S	S	S	S	S	S	S	S
22E0022	4/2	2	>16	0.0625	0.5	0.0625	0.03125	>16	1	2/4	>64	>8	>256	<=0.25	S	S	R	S	S	S	S	R	S	S	R	R	R	S
22E0023	8/4	2	>16	0.125	0.5	0.03125	0.25	2	0.25	<=0.5/4	32	0.5	>256	>8	S	S	R	S	S	S	R	S	S	S	S	S	R	R
22E0024	4/2	2	>16	0.125	0.5	0.03125	1	8	0.5	<=0.5/4	>64	1	32	<=0.25	S	S	R	S	S	S	R	S	S	S	R	S	S	S
22E0025	8/4	2	>16	0.25	1	0.03125	0.03125	8	0.5	1/4	>64	>8	>256	>8	S	S	R	S	S	S	S	S	S	S	R	R	R	R
22E0026	8/4	4	>16	0.5	0.5	0.0625	0.0625	8	1	2/4	32	>8	8	<=0.25	S	S	R	S	S	S	S	S	S	S	S	R	S	S
22E0027	2/1	8	2	0.125	0.5	0.03125	0.25	4	0.5	1/4	32	2	64	>8	S	S	S	S	S	S	R	S	S	S	S	S	S	R
22E0028	8/4	2	>16	0.125	0.5	0.0625	0.5	>16	0.5	1/4	32	>8	>256	>8	S	S	R	S	S	S	R	R	S	S	S	R	R	R
22E0029	2/1	4	4	0.125	0.5	0.03125	0.03125	8	1	1/4	>64	1	16	0.5	S	S	S	S	S	S	S	S	S	S	R	S	S	S
22E0030	8/4	2	>16	0.25	0.5	0.03125	0.03125	8	0.5	1/4	32	>8	32	<=0.25	S	S	R	S	S	S	S	S	S	S	S	R	S	S
22E0031	2/1	8	4	0.25	0.5	0.0625	0.0625	8	2	2/4	32	1	16	<=0.25	S	S	S	S	S	S	S	S	S	S	S	S	S	S
22E0032	8/4	2	>16	0.25	2	0.03125	0.03125	4	0.5	<=0.5/4	>64	1	>256	>8	S	S	R	S	S	S	S	S	S	S	R	S	R	R
22E0033	8/4	2	8	0.25	0.5	0.0625	0.03125	8	0.5	1/4	32	2	16	<=0.25	S	S	S	S	S	S	S	S	S	S	S	S	S	S
22E0034	8/4	4	>16	2	0.5	0.5	<=0.015625	>16	0.5	16/4	64	>8	>256	>8	S	S	R	R	S	R	S	R	S	R	S	R	R	R
22E0035	8/4	1	>16	0.125	0.25	0.03125	0.03125	4	0.5	1/4	32	>8	>256	>8	S	S	R	S	S	S	S	S	S	S	S	R	R	R
22E0036	2/1	4	2	0.125	0.5	0.03125	0.03125	8	0.5	1/4	32	1	16	<=0.25	S	S	S	S	S	S	S	S	S	S	S	S	S	S
22E0037	4/2	2	4	0.125	0.5	0.03125	0.03125	8	0.5	1/4	32	2	32	0.5	S	S	S	S	S	S	S	S	S	S	S	S	S	S
22E0038	4/2	1	4	0.25	1	0.0625	0.03125	8	0.25	2/4	32	2	<=4	<=0.25	S	S	S	S	S	S	S	S	S	S	S	S	S	S
22E0039	2/1	2	4	0.25	0.5	0.0625	0.03125	8	1	1/4	64	>8	16	<=0.25	S	S	S	S	S	S	S	S	S	S	S	R	S	S
22E0040	2/1	8	<=1	0.125	0.5	0.03125	<=0.015625	4	1	<=0.5/4	32	>8	>256	<=0.25	S	S	S	S	S	S	S	S	S	S	S	R	R	S
22E0041	2/1	2	2	0.125	0.5	0.03125	0.03125	4	0.5	1/4	32	1	16	<=0.25	S	S	S	S	S	S	S	S	S	S	S	S	S	S
22E0042	<=1/0.5	4	<=1	0.125	0.5	0.03125	0.03125	4	0.5	1/4	32	1	16	0.5	S	S	S	S	S	S	S	S	S	S	S	S	S	S
22E0043	2/1	2	2	0.125	1	0.03125	0.03125	4	0.5	<=0.5/4	32	1	>256	<=0.25	S	S	S	S	S	S	S	S	S	S	S	S	R	S
22E0044	8/4	4	>16	0.125	0.5	0.03125	0.03125	4	0.5	2/4	32	>8	>256	>8	S	S	R	S	S	S	S	S	S	S	S	R	R	R
22E0045	8/4	2	>16	0.125	1	0.0625	0.03125	4	0.5	1/4	32	1	>256	>8	S	S	R	S	S	S	S	S	S	S	S	S	R	R
22E0046	8/4	2	>16	0.25	0.5	0.0625	0.03125	4	0.5	1/4	32	2	>256	>8	S	S	R	S	S	S	S	S	S	S	S	S	R	R
22E0047	<=1/0.5	4	<=1	0.0625	2	0.03125	<=0.015625	4	1	<=0.5/4	>64	1	64	<=0.25	S	S	S	S	S	S	S	S	S	S	R	S	S	S
22E0048	4/2	2	4	0.25	0.5	0.0625	0.03125	8	0.5	1/4	32	1	16	<=0.25	S	S	S	S	S	S	S	S	S	S	S	S	S	S
22E0049	<=1/0.5	4	2	0.25	1	0.03125	0.03125	4	0.5	1/4	>64	1	>256	<=0.25	S	S	S	S	S	S	S	S	S	S	R	S	R	S
22E0050	4/2	1	2	0.125	0.5	0.0625	0.03125	4	0.5	1/4	32	>8	128	<=0.25	S	S	S	S	S	S	S	S	S	S	S	R	R	S
22E0051	8/4	2	>16	0.125	1	0.03125	0.0625	8	1	1/4	32	2	16	<=0.25	S	S	R	S	S	S	S	S	S	S	S	S	S	S
22E0052	2/1	1	2	0.125	0.5	0.03125	0.03125	8	0.25	1/4	32	2	32	1	S	S	S	S	S	S	S	S	S	S	S	S	S	S
22E0053	8/4	8	>16	0.125	1	0.03125	0.0625	8	0.5	2/4	32	1	16	<=0.25	S	S	R	S	S	S	S	S	S	S	S	S	S	S
22E0054	2/1	2	2	0.125	0.5	<=0.015625	<=0.015625	4	0.25	<=0.5/4	>64	1	16	<=0.25	S	S	S	S	S	S	S	S	S	S	R	S	S	S
22E0055	4/2	4	4	0.125	1	0.03125	0.03125	8	1	1/4	32	2	32	0.5	S	S	S	S	S	S	S	S	S	S	S	S	S	S
22E0056	8/4	1	>16	0.25	0.5	0.0625	0.03125	8	0.25	2/4	32	2	16	<=0.25	S	S	R	S	S	S	S	S	S	S	S	S	S	S
22E0057	4/2	2	4	0.125	1	0.03125	0.03125	8	0.5	1/4	32	2	32	>8	S	S	S	S	S	S	S	S	S	S	S	S	S	R
22E0058	4/2	4	4	0.125	0.5	<=0.015625	0.03125	8	1	1/4	>64	1	8	<=0.25	S	S	S	S	S	S	S	S	S	S	R	S	S	S
22E0059	8/4	2	>16	0.125	0.5	<=0.015625	0.03125	4	0.5	1/4	32	>8	16	<=0.25	S	S	R	S	S	S	S	S	S	S	S	R	S	S
22E0060	2/1	2	4	0.125	0.5	0.03125	0.03125	4	0.5	2/4	32	2	16	<=0.25	S	S	S	S	S	S	S	S	S	S	S	S	S	S
22E0061	<=1/0.5	2	2	0.125	0.5	0.03125	0.0625	8	0.5	1/4	32	1	>256	<=0.25	S	S	S	S	S	S	S	S	S	S	S	S	R	S
22E0062	4/2	2	4	0.125	0.5	0.0625	0.03125	8	0.5	1/4	32	2	32	<=0.25	S	S	S	S	S	S	S	S	S	S	S	S	S	S
22E0063	4/2	2	4	0.25	0.5	0.0625	0.03125	8	0.5	1/4	32	2	64	<=0.25	S	S	S	S	S	S	S	S	S	S	S	S	S	S
22E0064	8/4	2	>16	0.125	1	0.0625	<=0.015625	4	0.5	<=0.5/4	32	1	>256	>8	S	S	R	S	S	S	S	S	S	S	S	S	R	R
22E0065	8/4	4	>16	0.25	1	0.0625	0.25	4	0.5	1/4	32	>8	64	<=0.25	S	S	R	S	S	S	R	S	S	S	S	R	S	S
22E0066	2/1	4	2	0.125	1	0.03125	0.03125	4	0.5	1/4	32	1	16	>8	S	S	S	S	S	S	S	S	S	S	S	S	S	R
22E0067	8/4	2	>16	0.25	1	0.0625	0.03125	8	0.5	1/4	>64	>8	>256	>8	S	S	R	S	S	S	S	S	S	S	R	R	R	R
22E0068	<=1/0.5	2	2	0.125	0.5	0.03125	0.03125	4	1	1/4	32	1	16	<=0.25	S	S	S	S	S	S	S	S	S	S	S	S	S	S
22E0069	2/1	2	2	0.125	0.5	0.03125	0.03125	8	0.5	1/4	32	1	16	<=0.25	S	S	S	S	S	S	S	S	S	S	S	S	S	S
22E0070	2/1	4	2	0.125	0.5	0.03125	0.03125	4	0.5	1/4	32	1	<=4	<=0.25	S	S	S	S	S	S	S	S	S	S	S	S	S	S
22E0071	2/1	2	2	0.125	0.5	0.03125	0.03125	8	1	1/4	32	2	<=4	<=0.25	S	S	S	S	S	S	S	S	S	S	S	S	S	S
22E0072	4/2	4	4	0.25	0.5	0.0625	0.03125	8	0.5	1/4	64	1	8	<=0.25	S	S	S	S	S	S	S	S	S	S	S	S	S	S
22E0073	2/1	4	2	0.125	0.25	0.0625	0.03125	4	0.5	1/4	32	1	64	<=0.25	S	S	S	S	S	S	S	S	S	S	S	S	S	S
22E0074	2/1	8	2	0.125	0.5	0.0625	0.03125	8	0.5	2/4	32	1	16	<=0.25	S	S	S	S	S	S	S	S	S	S	S	S	S	S
22E0075	2/1	2	2	0.125	0.5	<=0.015625	0.03125	2	1	<=0.5/4	32	1	>256	1	S	S	S	S	S	S	S	S	S	S	S	S	R	S
22E0076	4/2	4	4	0.25	0.5	0.0625	0.03125	4	1	1/4	32	1	16	<=0.25	S	S	S	S	S	S	S	S	S	S	S	S	S	S
22E0077	8/4	8	>16	0.25	1	0.0625	0.03125	8	0.5	2/4	>64	1	>256	>8	S	S	R	S	S	S	S	S	S	S	R	S	R	R
22E0078	4/2	4	>16	0.25	1	0.03125	0.03125	4	0.5	<=0.5/4	64	>8	>256	>8	S	S	R	S	S	S	S	S	S	S	S	R	R	R
22E0079	2/1	2	2	0.25	0.5	0.0625	0.03125	8	0.5	1/4	64	2	16	<=0.25	S	S	S	S	S	S	S	S	S	S	S	S	S	S
22E0080	4/2	2	4	0.125	0.5	0.0625	0.03125	4	0.25	1/4	32	2	64	0.5	S	S	S	S	S	S	S	S	S	S	S	S	S	S
22E0081	4/2	2	4	0.125	1	0.0625	0.03125	4	0.25	1/4	32	2	64	<=0.25	S	S	S	S	S	S	S	S	S	S	S	S	S	S
22E0082	8/4	1	>16	2	8	>2	0.5	8	0.25	1/4	>64	2	>256	>8	S	S	R	R	R	R	R	S	S	S	R	S	R	R
22E0083	8/4	2	>16	0.25	1	0.125	0.03125	8	0.5	1/4	>64	1	>256	>8	S	S	R	S	S	S	S	S	S	S	R	S	R	R
22E0084	8/4	2	>16	0.125	0.5	0.0625	0.03125	8	0.5	1/4	32	>8	16	0.5	S	S	R	S	S	S	S	S	S	S	S	R	S	S
22E0085	4/2	2	2	0.25	0.5	0.0625	0.03125	4	1	1/4	32	1	16	<=0.25	S	S	S	S	S	S	S	S	S	S	S	S	S	S
22E0086	2/1	4	4	0.25	1	0.03125	0.03125	4	1	1/4	32	1	16	<=0.25	S	S	S	S	S	S	S	S	S	S	S	S	S	S
22E0087	2/1	4	2	0.125	0.5	0.03125	0.03125	8	0.5	1/4	>64	1	>256	>8	S	S	S	S	S	S	S	S	S	S	R	S	R	R
22E0088	4/2	2	>16	0.125	1	0.03125	0.5	8	0.5	1/4	>64	1	>256	0.5	S	S	R	S	S	S	R	S	S	S	R	S	R	S
22E0089	2/1	2	2	0.125	0.5	0.03125	0.03125	8	0.5	2/4	32	>8	16	<=0.25	S	S	S	S	S	S	S	S	S	S	S	R	S	S
22E0090	8/4	2	>16	2	0.5	>2	0.03125	4	0.5	1/4	64	1	16	>8	S	S	R	R	S	R	S	S	S	S	S	S	S	R
22E0091	2/1	1	2	0.0625	0.5	0.0625	<=0.015625	4	0.25	1/4	32	>8	<=4	<=0.25	S	S	S	S	S	S	S	S	S	S	S	R	S	S
22E0092	2/1	4	2	0.125	0.5	0.03125	0.03125	4	0.25	1/4	16	1	<=4	<=0.25	S	S	S	S	S	S	S	S	S	S	S	S	S	S
22E0093	2/1	1	2	0.125	0.5	0.0625	0.03125	4	0.25	1/4	64	1	8	<=0.25	S	S	S	S	S	S	S	S	S	S	S	S	S	S
22E0094	2/1	2	2	0.25	0.25	0.03125	<=0.015625	4	0.25	1/4	32	1	16	<=0.25	S	S	S	S	S	S	S	S	S	S	S	S	S	S
22E0095	4/2	4	>16	0.125	0.5	<=0.015625	<=0.015625	8	0.5	1/4	>64	1	16	>8	S	S	R	S	S	S	S	S	S	S	R	S	S	R
22E0096	4/2	4	>16	0.125	1	0.03125	0.03125	8	1	1/4	>64	2	>256	<=0.25	S	S	R	S	S	S	S	S	S	S	R	S	R	S
22E0097	4/2	4	8	0.25	0.5	0.03125	0.03125	8	0.5	1/4	32	>8	16	>8	S	S	S	S	S	S	S	S	S	S	S	R	S	R
22E0098	2/1	2	4	0.25	1	0.0625	0.03125	8	0.5	2/4	32	>8	16	<=0.25	S	S	S	S	S	S	S	S	S	S	S	R	S	S
22E0099	2/1	2	4	0.125	1	0.03125	0.03125	4	1	1/4	32	1	16	<=0.25	S	S	S	S	S	S	S	S	S	S	S	S	S	S
22E0100	<=1/0.5	2	2	0.125	0.5	<=0.015625	0.03125	4	1	<=0.5/4	32	1	8	<=0.25	S	S	S	S	S	S	S	S	S	S	S	S	S	S
22E0101	2/1	2	4	0.25	0.5	0.0625	0.03125	4	0.5	1/4	64	1	<=4	<=0.25	S	S	S	S	S	S	S	S	S	S	S	S	S	S
22E0102	8/4	2	4	0.25	0.5	0.0625	0.0625	8	0.5	2/4	32	2	>256	0.5	S	S	S	S	S	S	S	S	S	S	S	S	R	S
22E0103	4/2	2	4	0.25	0.5	0.0625	0.03125	8	2	1/4	64	1	16	0.5	S	S	S	S	S	S	S	S	S	S	S	S	S	S
22E0104	4/2	1	4	0.25	0.5	0.0625	0.03125	8	0.25	2/4	>64	2	16	1	S	S	S	S	S	S	S	S	S	S	R	S	S	S
22E0105	2/1	2	2	0.25	0.5	0.03125	0.03125	4	0.5	1/4	32	1	>256	0.5	S	S	S	S	S	S	S	S	S	S	S	S	R	S
22E0106	8/4	2	>16	0.125	0.5	0.03125	<=0.015625	>16	0.5	<=0.5/4	>64	>8	>256	>8	S	S	R	S	S	S	S	R	S	S	R	R	R	R
22E0107	4/2	2	2	0.125	0.5	0.0625	<=0.015625	4	0.5	1/4	32	1	16	<=0.25	S	S	S	S	S	S	S	S	S	S	S	S	S	S
22E0108	4/2	8	2	0.25	0.5	0.03125	0.03125	8	1	1/4	>64	2	>256	>8	S	S	S	S	S	S	S	S	S	S	R	S	R	R
22E0109	4/2	4	>16	0.125	1	0.03125	0.03125	4	2	<=0.5/4	32	>8	8	0.5	S	S	R	S	S	S	S	S	S	S	S	R	S	S
22E0110	4/2	2	4	0.25	0.25	0.0625	0.03125	16	0.5	1/4	32	2	64	<=0.25	S	S	S	S	S	S	S	S	S	S	S	S	S	S
22E0111	<=1/0.5	2	2	0.125	0.5	0.03125	<=0.015625	4	1	<=0.5/4	32	1	16	<=0.25	S	S	S	S	S	S	S	S	S	S	S	S	S	S
22E0112	8/4	2	>16	0.25	0.5	0.0625	0.0625	8	0.5	1/4	>64	>8	>256	>8	S	S	R	S	S	S	S	S	S	S	R	R	R	R
22E0113	4/2	4	4	0.25	0.5	0.0625	0.0625	4	0.5	1/4	32	2	>256	0.5	S	S	S	S	S	S	S	S	S	S	S	S	R	S
22E0114	<=1/0.5	4	<=1	0.125	0.5	<=0.015625	0.03125	4	1	<=0.5/4	>64	1	64	<=0.25	S	S	S	S	S	S	S	S	S	S	R	S	S	S
22E0115	2/1	4	2	0.125	0.5	0.0625	0.03125	4	0.5	1/4	64	1	32	<=0.25	S	S	S	S	S	S	S	S	S	S	S	S	S	S
22E0116	8/4	2	>16	0.25	0.5	0.0625	0.03125	4	0.5	1/4	>64	>8	>256	>8	S	S	R	S	S	S	S	S	S	S	R	R	R	R
22E0117	4/2	4	<=1	0.25	0.5	<=0.015625	0.03125	4	1	1/4	32	1	128	<=0.25	S	S	S	S	S	S	S	S	S	S	S	S	R	S
22E0118	8/4	4	>16	0.125	0.5	0.0625	0.03125	>16	0.5	1/4	64	>8	>256	>8	S	S	R	S	S	S	S	R	S	S	S	R	R	R
22E0119	4/2	2	4	0.25	0.5	0.0625	0.03125	4	0.5	1/4	32	2	32	<=0.25	S	S	S	S	S	S	S	S	S	S	S	S	S	S
22E0120	2/1	4	2	0.0625	0.5	0.03125	0.03125	8	0.5	1/4	32	1	16	0.5	S	S	S	S	S	S	S	S	S	S	S	S	S	S
22E0121	8/4	8	>16	0.25	0.5	0.03125	0.03125	8	0.5	1/4	64	1	>256	>8	S	S	R	S	S	S	S	S	S	S	S	S	R	R
22E0122	8/4	2	>16	0.25	0.5	0.125	>2	>16	0.5	1/4	64	>8	>256	>8	S	S	R	S	S	S	R	R	S	S	S	R	R	R
22E0123	2/1	2	4	0.25	1	0.0625	0.03125	8	1	2/4	32	2	>256	>8	S	S	S	S	S	S	S	S	S	S	S	S	R	R
22E0124	2/1	4	2	0.125	0.5	0.03125	0.03125	4	1	1/4	32	1	16	<=0.25	S	S	S	S	S	S	S	S	S	S	S	S	S	S
22E0125	2/1	4	2	0.125	0.25	0.0625	0.03125	8	1	1/4	32	1	16	<=0.25	S	S	S	S	S	S	S	S	S	S	S	S	S	S
22E0126	4/2	2	4	0.125	0.5	0.03125	0.03125	8	1	1/4	>64	1	<=4	<=0.25	S	S	S	S	S	S	S	S	S	S	R	S	S	S
22E0127	8/4	1	>16	0.125	0.5	0.0625	0.0625	8	0.5	1/4	64	>8	>256	>8	S	S	R	S	S	S	S	S	S	S	S	R	R	R
22E0128	8/4	2	8	0.25	0.5	0.0625	0.03125	8	0.5	1/4	32	2	16	<=0.25	S	S	S	S	S	S	S	S	S	S	S	S	S	S
22E0129	8/4	2	>16	0.25	1	0.0625	0.25	8	0.5	1/4	>64	2	>256	>8	S	S	R	S	S	S	R	S	S	S	R	S	R	R
22E0131	4/2	2	4	0.25	0.5	0.0625	0.03125	4	0.5	1/4	32	2	32	<=0.25	S	S	S	S	S	S	S	S	S	S	S	S	S	S
22E0132	4/2	2	4	0.25	0.5	0.0625	0.03125	8	0.25	1/4	32	2	64	<=0.25	S	S	S	S	S	S	S	S	S	S	S	S	S	S
22E0133	2/1	4	2	0.125	0.5	0.03125	0.03125	4	0.5	1/4	32	1	16	<=0.25	S	S	S	S	S	S	S	S	S	S	S	S	S	S
22E0134	2/1	2	2	0.125	1	0.03125	<=0.015625	8	1	<=0.5/4	>64	1	>256	>8	S	S	S	S	S	S	S	S	S	S	R	S	R	R
22E0135	4/2	2	4	0.25	1	0.0625	0.03125	8	0.5	1/4	32	2	32	<=0.25	S	S	S	S	S	S	S	S	S	S	S	S	S	S
22E0136	4/2	8	4	0.25	0.5	0.0625	0.03125	8	0.5	2/4	32	2	16	<=0.25	S	S	S	S	S	S	S	S	S	S	S	S	S	S
22E0137	4/2	4	2	0.25	1	0.03125	0.03125	8	1	1/4	32	>8	16	<=0.25	S	S	S	S	S	S	S	S	S	S	S	R	S	S
22E0138	8/4	2	>16	0.125	1	0.03125	0.03125	4	0.5	1/4	32	1	>256	>8	S	S	R	S	S	S	S	S	S	S	S	S	R	R
22E0140	8/4	2	>16	0.125	1	0.03125	0.03125	4	0.5	1/4	32	1	32	<=0.25	S	S	R	S	S	S	S	S	S	S	S	S	S	S
22E0141	8/4	2	>16	0.125	0.5	0.0625	0.03125	4	0.5	1/4	32	1	>256	>8	S	S	R	S	S	S	S	S	S	S	S	S	R	R
22E0142	8/4	2	>16	0.125	0.5	0.0625	0.25	4	1	1/4	>64	2	>256	>8	S	S	R	S	S	S	R	S	S	S	R	S	R	R
22E0143	4/2	4	4	0.25	1	0.0625	0.03125	4	0.5	1/4	>64	>8	>256	<=0.25	S	S	S	S	S	S	S	S	S	S	R	R	R	S
22E0144	4/2	8	4	0.25	1	0.03125	0.03125	8	1	2/4	32	2	<=4	<=0.25	S	S	S	S	S	S	S	S	S	S	S	S	S	S
22E0145	4/2	2	>16	0.25	1	0.03125	0.03125	8	1	1/4	64	>8	>256	>8	S	S	R	S	S	S	S	S	S	S	S	R	R	R
22E0146	4/2	2	4	0.25	1	0.03125	0.03125	8	0.5	1/4	32	1	16	<=0.25	S	S	S	S	S	S	S	S	S	S	S	S	S	S
22E0147	2/1	4	2	0.25	0.5	0.0625	0.03125	4	1	2/4	32	1	16	<=0.25	S	S	S	S	S	S	S	S	S	S	S	S	S	S
22E0149	<=1/0.5	4	2	0.125	0.5	0.03125	0.03125	8	1	1/4	32	1	8	0.5	S	S	S	S	S	S	S	S	S	S	S	S	S	S
22E0150	8/4	4	>16	0.25	1	0.03125	1	>16	0.5	2/4	>64	>8	>256	>8	S	S	R	S	S	S	R	R	S	S	R	R	R	R
22E0151	4/2	2	4	0.125	0.5	0.03125	0.03125	8	0.5	1/4	32	2	16	0.5	S	S	S	S	S	S	S	S	S	S	S	S	S	S
22E0152	2/1	4	2	0.125	1	0.03125	0.03125	8	0.5	1/4	32	1	16	<=0.25	S	S	S	S	S	S	S	S	S	S	S	S	S	S
22E0153	2/1	4	2	0.125	1	0.03125	0.03125	4	1	1/4	32	2	>256	<=0.25	S	S	S	S	S	S	S	S	S	S	S	S	R	S
22E0154	2/1	4	2	0.25	1	0.03125	<=0.015625	4	0.5	1/4	32	1	64	<=0.25	S	S	S	S	S	S	S	S	S	S	S	S	S	S
22E0155	8/4	4	>16	0.25	0.5	0.03125	0.03125	4	0.5	1/4	64	>8	16	<=0.25	S	S	R	S	S	S	S	S	S	S	S	R	S	S
22E0156	<=1/0.5	4	<=1	0.125	0.5	0.03125	0.03125	8	1	<=0.5/4	32	1	16	<=0.25	S	S	S	S	S	S	S	S	S	S	S	S	S	S
22E0157	2/1	1	4	0.125	1	0.03125	0.03125	8	0.25	1/4	32	2	>256	<=0.25	S	S	S	S	S	S	S	S	S	S	S	S	R	S
22E0158	4/2	2	2	0.125	1	0.03125	<=0.015625	4	0.5	1/4	>64	>8	16	<=0.25	S	S	S	S	S	S	S	S	S	S	R	R	S	S
22E0159	16	1	>16	0.125	1	0.03125	0.03125	4	>8	1/4	>64	>8	>256	>8	R	S	R	S	S	S	S	S	R	S	R	R	R	R
22E0160	2/1	2	<=1	0.125	0.5	<=0.015625	0.03125	8	0.5	<=0.5/4	32	1	8	0.5	S	S	S	S	S	S	S	S	S	S	S	S	S	S
22E0161	8/4	4	>16	0.25	1	0.0625	1	>16	1	2/4	32	>8	>256	>8	S	S	R	S	S	S	R	R	S	S	S	R	R	R
22E0163	8/4	2	>16	0.125	1	0.03125	0.03125	8	1	<=0.5/4	>64	>8	>256	>8	S	S	R	S	S	S	S	S	S	S	R	R	R	R
22E0164	2/1	4	2	0.25	0.5	0.0625	0.03125	4	0.5	1/4	32	1	128	<=0.25	S	S	S	S	S	S	S	S	S	S	S	S	R	S
22E0165	4/2	4	4	0.25	1	0.0625	0.03125	4	1	2/4	32	1	16	0.5	S	S	S	S	S	S	S	S	S	S	S	S	S	S
22E0166	8/4	4	>16	0.125	0.5	0.03125	0.03125	4	0.25	1/4	16	1	16	<=0.25	S	S	R	S	S	S	S	S	S	S	S	S	S	S
22E0167	2/1	2	2	0.125	0.25	0.03125	<=0.015625	4	0.5	1/4	32	>8	32	<=0.25	S	S	S	S	S	S	S	S	S	S	S	R	S	S
22E0168	2/1	2	4	0.125	0.5	<=0.015625	0.03125	4	0.5	<=0.5/4	32	1	16	<=0.25	S	S	S	S	S	S	S	S	S	S	S	S	S	S
22E0169	4/2	4	4	0.25	0.5	0.0625	0.03125	4	0.25	1/4	32	>8	32	0.5	S	S	S	S	S	S	S	S	S	S	S	R	S	S
22E0170	8/4	2	>16	0.125	1	0.0625	0.03125	8	0.5	1/4	>64	>8	>256	>8	S	S	R	S	S	S	S	S	S	S	R	R	R	R
22E0171	<=1/0.5	2	<=1	0.0625	0.5	<=0.015625	0.03125	8	1	1/4	32	1	8	<=0.25	S	S	S	S	S	S	S	S	S	S	S	S	S	S
22E0172	2/1	1	2	0.125	1	0.03125	0.03125	4	0.25	1/4	32	1	16	<=0.25	S	S	S	S	S	S	S	S	S	S	S	S	S	S
22E0173	8/4	8	>16	0.125	1	0.03125	<=0.015625	4	0.5	1/4	32	>8	32	<=0.25	S	S	R	S	S	S	S	S	S	S	S	R	S	S
22E0174	2/1	2	2	0.125	1	0.03125	<=0.015625	8	0.25	1/4	32	2	16	<=0.25	S	S	S	S	S	S	S	S	S	S	S	S	S	S
22E0175	2/1	2	4	0.125	1	0.0625	0.03125	4	0.5	1/4	32	1	16	<=0.25	S	S	S	S	S	S	S	S	S	S	S	S	S	S
22E0176	4/2	4	4	0.25	1	0.0625	0.03125	8	0.5	1/4	32	2	128	0.5	S	S	S	S	S	S	S	S	S	S	S	S	R	S
22E0177	2/1	2	2	0.125	0.5	0.03125	0.03125	8	0.5	2/4	32	1	16	<=0.25	S	S	S	S	S	S	S	S	S	S	S	S	S	S
22E0178	2/1	4	2	0.0625	1	0.03125	<=0.015625	4	1	1/4	32	1	16	<=0.25	S	S	S	S	S	S	S	S	S	S	S	S	S	S
22E0179	16	2	>16	0.25	0.5	0.0625	0.03125	8	0.5	2/4	32	>8	>256	>8	R	S	R	S	S	S	S	S	S	S	S	R	R	R
22E0180	<=1/0.5	2	2	0.0625	0.5	0.0625	0.03125	4	0.5	1/4	32	1	16	<=0.25	S	S	S	S	S	S	S	S	S	S	S	S	S	S
22E0181	8/4	2	>16	0.125	0.5	0.0625	0.03125	4	0.5	2/4	32	>8	16	<=0.25	S	S	R	S	S	S	S	S	S	S	S	R	S	S
22E0182	2/1	1	2	0.125	1	0.03125	0.03125	8	0.25	1/4	32	>8	32	<=0.25	S	S	S	S	S	S	S	S	S	S	S	R	S	S
22E0183	8/4	2	>16	0.125	0.5	0.0625	0.03125	4	0.5	1/4	64	>8	>256	>8	S	S	R	S	S	S	S	S	S	S	S	R	R	R
22E0184	8/4	2	>16	0.5	0.5	0.0625	0.03125	8	0.25	2/4	>64	2	<=4	<=0.25	S	S	R	S	S	S	S	S	S	S	R	S	S	S
22E0185	8/4	2	>16	0.125	0.5	0.03125	<=0.015625	4	0.5	1/4	32	1	32	<=0.25	S	S	R	S	S	S	S	S	S	S	S	S	S	S
22E0186	4/2	2	4	0.125	1	0.0625	0.03125	4	0.25	1/4	32	2	16	<=0.25	S	S	S	S	S	S	S	S	S	S	S	S	S	S
22E0187	8/4	2	>16	0.125	0.5	0.0625	0.03125	8	0.5	1/4	64	1	>256	>8	S	S	R	S	S	S	S	S	S	S	S	S	R	R
22E0188	8/4	2	>16	0.25	0.5	<=0.015625	0.03125	4	0.5	<=0.5/4	>64	>8	16	<=0.25	S	S	R	S	S	S	S	S	S	S	R	R	S	S
22E0189	4/2	4	2	0.125	1	0.03125	0.03125	8	1	1/4	>64	1	16	0.5	S	S	S	S	S	S	S	S	S	S	R	S	S	S
22E0190	8/4	2	>16	0.25	1	0.03125	0.03125	8	0.5	1/4	32	1	>256	1	S	S	R	S	S	S	S	S	S	S	S	S	R	S
22E0191	2/1	4	2	0.0625	0.5	0.03125	<=0.015625	4	0.5	1/4	>64	1	<=4	>8	S	S	S	S	S	S	S	S	S	S	R	S	S	R
22E0192	2/1	2	2	0.125	0.5	0.0625	<=0.015625	4	0.5	1/4	32	>8	64	<=0.25	S	S	S	S	S	S	S	S	S	S	S	R	S	S
22E0193	4/2	2	>16	0.0625	1	0.03125	<=0.015625	4	1	1/4	16	1	8	<=0.25	S	S	R	S	S	S	S	S	S	S	S	S	S	S
22E0194	16	2	>16	0.25	0.5	0.03125	0.03125	4	0.5	1/4	>64	>8	>256	<=0.25	R	S	R	S	S	S	S	S	S	S	R	R	R	S
22E0195	2/1	2	4	0.25	1	0.0625	0.5	>16	0.5	2/4	>64	>8	16	<=0.25	S	S	S	S	S	S	R	R	S	S	R	R	S	S
22E0196	<=1/0.5	1	2	0.125	1	0.03125	0.03125	4	0.5	<=0.5/4	16	>8	128	<=0.25	S	S	S	S	S	S	S	S	S	S	S	R	R	S
22E0197	2/1	1	2	0.125	0.5	0.03125	0.03125	8	0.25	1/4	>64	>8	>256	<=0.25	S	S	S	S	S	S	S	S	S	S	R	R	R	S
22E0198	4/2	2	4	0.125	1	0.0625	0.03125	4	0.5	1/4	32	>8	32	<=0.25	S	S	S	S	S	S	S	S	S	S	S	R	S	S
22E0199	4/2	2	>16	0.125	0.5	0.03125	0.03125	2	0.25	<=0.5/4	64	>8	>256	>8	S	S	R	S	S	S	S	S	S	S	S	R	R	R
22E0200	2/1	2	2	0.125	0.5	0.0625	0.03125	8	0.5	1/4	32	1	>256	<=0.25	S	S	S	S	S	S	S	S	S	S	S	S	R	S
22E0201	8/4	2	>16	0.25	1	0.0625	0.03125	4	1	1/4	32	>8	>256	>8	S	S	R	S	S	S	S	S	S	S	S	R	R	R
22E0202	2/1	2	4	0.125	0.5	0.03125	0.03125	4	0.25	1/4	32	1	32	<=0.25	S	S	S	S	S	S	S	S	S	S	S	S	S	S
22E0203	4/2	2	4	0.125	1	0.03125	0.03125	>16	0.25	1/4	32	>8	>256	>8	S	S	S	S	S	S	S	R	S	S	S	R	R	R
22E0204	8/4	2	>16	0.25	1	0.03125	0.03125	8	0.5	2/4	>64	>8	>256	>8	S	S	R	S	S	S	S	S	S	S	R	R	R	R
22E0205	4/2	2	4	0.125	1	0.0625	<=0.015625	8	0.5	1/4	32	1	64	>8	S	S	S	S	S	S	S	S	S	S	S	S	S	R
22E0206	4/2	2	>16	0.125	1	0.03125	0.03125	8	0.5	1/4	>64	>8	64	<=0.25	S	S	R	S	S	S	S	S	S	S	R	R	S	S
22E0207	2/1	8	2	0.125	0.5	0.0625	0.03125	4	0.5	1/4	16	2	16	<=0.25	S	S	S	S	S	S	S	S	S	S	S	S	S	S
22E0208	8/4	2	>16	0.125	0.5	0.0625	<=0.015625	4	0.5	1/4	>64	1	>256	>8	S	S	R	S	S	S	S	S	S	S	R	S	R	R
22E0209	4/2	4	4	0.125	1	0.0625	0.03125	4	0.5	1/4	32	2	64	<=0.25	S	S	S	S	S	S	S	S	S	S	S	S	S	S
22E0210	16	4	>16	0.125	1	0.0625	0.03125	>16	0.5	8/4	>64	>8	>256	>8	R	S	R	S	S	S	S	R	S	S	R	R	R	R
22E0211	8/4	4	>16	0.25	0.5	0.0625	0.03125	8	0.5	2/4	32	1	16	>8	S	S	R	S	S	S	S	S	S	S	S	S	S	R
22E0212	4/2	2	4	0.125	1	0.0625	0.03125	4	1	2/4	32	1	16	<=0.25	S	S	S	S	S	S	S	S	S	S	S	S	S	S
22E0213	4/2	1	2	0.25	0.5	0.0625	<=0.015625	4	0.5	1/4	32	2	128	<=0.25	S	S	S	S	S	S	S	S	S	S	S	S	R	S
22E0214	2/1	4	<=1	0.25	0.5	0.03125	0.03125	4	0.5	<=0.5/4	32	1	8	<=0.25	S	S	S	S	S	S	S	S	S	S	S	S	S	S
22E0215	2/1	2	2	0.25	1	0.0625	0.03125	8	0.5	2/4	32	2	8	<=0.25	S	S	S	S	S	S	S	S	S	S	S	S	S	S
22E0216	8/4	1	>16	0.25	1	0.0625	0.03125	8	0.25	2/4	>64	>8	>256	>8	S	S	R	S	S	S	S	S	S	S	R	R	R	R
22E0217	4/2	4	4	0.25	0.5	0.0625	<=0.015625	8	1	2/4	32	2	128	<=0.25	S	S	S	S	S	S	S	S	S	S	S	S	R	S
22E0218	4/2	2	4	0.5	1	0.25	0.0625	16	0.25	1/4	32	2	64	<=0.25	S	S	S	S	S	S	S	S	S	S	S	S	S	S
22E0219	<=1/0.5	4	<=1	0.0625	0.5	0.03125	0.03125	4	1	1/4	32	1	8	<=0.25	S	S	S	S	S	S	S	S	S	S	S	S	S	S
22E0220	4/2	2	4	0.25	1	0.0625	0.03125	8	0.25	2/4	32	2	128	<=0.25	S	S	S	S	S	S	S	S	S	S	S	S	R	S
22E0221	4/2	2	4	0.25	1	0.0625	0.03125	8	0.25	2/4	32	>8	64	<=0.25	S	S	S	S	S	S	S	S	S	S	S	R	S	S
22E0222	2/1	2	<=1	0.125	1	<=0.015625	<=0.015625	8	0.5	<=0.5/4	>64	1	32	<=0.25	S	S	S	S	S	S	S	S	S	S	R	S	S	S
22E0223	2/1	4	4	0.125	0.5	0.03125	<=0.015625	4	0.5	<=0.5/4	32	1	16	<=0.25	S	S	S	S	S	S	S	S	S	S	S	S	S	S
22E0224	4/2	2	4	0.125	1	0.125	0.03125	4	1	2/4	32	2	128	1	S	S	S	S	S	S	S	S	S	S	S	S	R	S
22E0225	2/1	4	2	0.125	0.5	0.03125	0.03125	4	0.5	1/4	32	1	>256	<=0.25	S	S	S	S	S	S	S	S	S	S	S	S	R	S
22E0226	2/1	4	2	0.25	0.5	<=0.015625	0.03125	4	0.5	<=0.5/4	64	>8	16	<=0.25	S	S	S	S	S	S	S	S	S	S	S	R	S	S
22E0227	4/2	8	4	0.25	1	0.03125	0.03125	8	0.5	1/4	32	1	>256	1	S	S	S	S	S	S	S	S	S	S	S	S	R	S
22E0228	2/1	2	4	0.25	1	0.0625	0.03125	4	0.5	1/4	32	1	16	<=0.25	S	S	S	S	S	S	S	S	S	S	S	S	S	S
22E0229	2/1	4	2	0.125	1	0.0625	0.03125	8	0.5	1/4	>64	1	16	<=0.25	S	S	S	S	S	S	S	S	S	S	R	S	S	S
22E0230	<=1/0.5	4	2	0.25	0.5	0.03125	0.03125	4	0.5	<=0.5/4	32	1	<=4	<=0.25	S	S	S	S	S	S	S	S	S	S	S	S	S	S
22E0232	4/2	4	4	0.125	0.5	0.0625	0.03125	8	1	1/4	64	1	8	<=0.25	S	S	S	S	S	S	S	S	S	S	S	S	S	S
22E0233	8/4	1	>16	0.125	1	0.03125	0.5	8	0.25	<=0.5/4	32	1	16	<=0.25	S	S	R	S	S	S	R	S	S	S	S	S	S	S
22E0234	4/2	2	4	0.25	1	0.0625	0.0625	8	0.5	2/4	32	2	128	<=0.25	S	S	S	S	S	S	S	S	S	S	S	S	R	S
22E0235	2/1	2	2	0.125	0.5	0.0625	<=0.015625	4	1	1/4	32	1	16	<=0.25	S	S	S	S	S	S	S	S	S	S	S	S	S	S
22E0236	2/1	2	4	0.25	1	0.0625	0.03125	8	0.25	2/4	32	2	16	0.5	S	S	S	S	S	S	S	S	S	S	S	S	S	S
22E0237	8/4	2	>16	0.25	0.5	0.03125	0.03125	8	0.5	1/4	>64	1	>256	<=0.25	S	S	R	S	S	S	S	S	S	S	R	S	R	S
22E0238	2/1	1	2	0.125	1	0.03125	<=0.015625	4	0.25	1/4	32	1	16	<=0.25	S	S	S	S	S	S	S	S	S	S	S	S	S	S
22E0239	4/2	2	4	0.125	1	0.0625	<=0.015625	8	0.5	2/4	>64	>8	>256	<=0.25	S	S	S	S	S	S	S	S	S	S	R	R	R	S
22E0240	2/1	4	2	0.25	1	0.0625	0.03125	16	0.5	1/4	>64	1	16	<=0.25	S	S	S	S	S	S	S	S	S	S	R	S	S	S
22E0241	2/1	4	2	0.125	0.5	0.03125	0.03125	4	0.5	1/4	32	1	8	<=0.25	S	S	S	S	S	S	S	S	S	S	S	S	S	S
22E0242	4/2	2	4	0.25	0.5	0.0625	0.03125	4	0.5	1/4	32	2	128	0.5	S	S	S	S	S	S	S	S	S	S	S	S	R	S
22E0243	2/1	2	2	0.125	1	<=0.015625	0.03125	4	0.5	<=0.5/4	32	1	>256	<=0.25	S	S	S	S	S	S	S	S	S	S	S	S	R	S
22E0244	4/2	4	4	0.125	1	0.0625	0.03125	8	0.5	1/4	32	2	16	<=0.25	S	S	S	S	S	S	S	S	S	S	S	S	S	S
22E0245	4/2	4	4	0.25	1	0.03125	0.03125	8	0.5	1/4	32	2	>256	0.5	S	S	S	S	S	S	S	S	S	S	S	S	R	S
22E0246	4/2	2	4	0.125	0.5	0.03125	0.03125	4	1	1/4	64	1	128	<=0.25	S	S	S	S	S	S	S	S	S	S	S	S	R	S
22E0247	8/4	2	>16	0.25	0.5	0.03125	0.03125	4	1	1/4	32	>8	32	<=0.25	S	S	R	S	S	S	S	S	S	S	S	R	S	S
22E0248	4/2	2	4	0.25	1	0.0625	0.03125	8	0.5	1/4	32	2	128	1	S	S	S	S	S	S	S	S	S	S	S	S	R	S
22E0249	8/4	2	4	0.25	1	0.0625	0.03125	8	0.5	1/4	32	2	16	1	S	S	S	S	S	S	S	S	S	S	S	S	S	S
22E0250	4/2	2	4	0.25	1	0.03125	0.03125	4	0.5	2/4	32	1	16	0.5	S	S	S	S	S	S	S	S	S	S	S	S	S	S
22E0251	2/1	4	2	0.125	0.25	0.03125	0.03125	4	0.5	1/4	32	>8	>256	<=0.25	S	S	S	S	S	S	S	S	S	S	S	R	R	S
22E0252	2/1	1	4	0.25	1	0.0625	0.03125	4	0.5	1/4	32	1	16	<=0.25	S	S	S	S	S	S	S	S	S	S	S	S	S	S
22E0253	2/1	2	2	0.25	0.5	0.03125	0.03125	4	0.5	2/4	32	>8	16	<=0.25	S	S	S	S	S	S	S	S	S	S	S	R	S	S
22E0254	<=1/0.5	2	2	0.125	0.5	0.0625	0.03125	4	0.5	1/4	64	8	16	<=0.25	S	S	S	S	S	S	S	S	S	S	S	S	S	S
22E0255	4/2	2	4	0.25	1	0.0625	0.03125	4	0.5	1/4	32	>8	32	<=0.25	S	S	S	S	S	S	S	S	S	S	S	R	S	S
22E0256	8/4	1	>16	2	1	>2	0.0625	8	0.25	2/4	>64	1	>256	>8	S	S	R	R	S	R	S	S	S	S	R	S	R	R
22E0257	2/1	2	2	0.125	0.5	0.03125	0.03125	4	0.5	1/4	>64	1	16	<=0.25	S	S	S	S	S	S	S	S	S	S	R	S	S	S
22E0258	2/1	1	<=1	0.0625	1	<=0.015625	0.03125	4	0.25	<=0.5/4	16	1	16	<=0.25	S	S	S	S	S	S	S	S	S	S	S	S	S	S
22E0260	4/2	4	4	0.25	0.5	0.0625	0.03125	4	0.5	1/4	>64	1	16	<=0.25	S	S	S	S	S	S	S	S	S	S	R	S	S	S
22E0261	2/1	2	2	0.25	0.5	0.125	0.03125	8	0.5	1/4	32	1	16	<=0.25	S	S	S	S	S	S	S	S	S	S	S	S	S	S
22E0262	4/2	4	4	0.25	1	0.0625	0.03125	8	0.5	1/4	32	2	>256	1	S	S	S	S	S	S	S	S	S	S	S	S	R	S
22E0263	2/1	2	2	0.25	0.5	<=0.015625	0.03125	4	0.5	1/4	32	1	<=4	<=0.25	S	S	S	S	S	S	S	S	S	S	S	S	S	S
22E0264	8/4	4	>16	0.125	1	0.03125	0.03125	4	0.5	1/4	32	1	16	<=0.25	S	S	R	S	S	S	S	S	S	S	S	S	S	S
22E0265	8/4	4	>16	0.25	0.5	0.03125	0.03125	4	1	1/4	32	0.5	16	<=0.25	S	S	R	S	S	S	S	S	S	S	S	S	S	S
22E0267	8/4	4	>16	0.25	0.5	<=0.015625	0.03125	4	0.5	2/4	32	1	>256	<=0.25	S	S	R	S	S	S	S	S	S	S	S	S	R	S
22E0268	2/1	2	2	0.125	0.5	0.0625	0.03125	8	1	1/4	8	2	16	<=0.25	S	S	S	S	S	S	S	S	S	S	S	S	S	S
22E0269	2/1	4	4	0.25	0.5	0.0625	0.03125	4	0.5	2/4	32	1	32	<=0.25	S	S	S	S	S	S	S	S	S	S	S	S	S	S
22E0270	8/4	2	>16	0.125	1	0.03125	0.03125	8	0.5	1/4	64	1	64	<=0.25	S	S	R	S	S	S	S	S	S	S	S	S	S	S
22E0271	2/1	1	4	0.25	0.5	0.0625	0.03125	16	0.5	1/4	>64	>8	>256	>8	S	S	S	S	S	S	S	S	S	S	R	R	R	R
22E0272	8/4	1	>16	0.125	1	0.0625	0.03125	8	0.5	2/4	32	1	32	<=0.25	S	S	R	S	S	S	S	S	S	S	S	S	S	S
22E0273	4/2	2	2	0.0625	1	0.0625	0.03125	4	0.5	1/4	32	1	16	<=0.25	S	S	S	S	S	S	S	S	S	S	S	S	S	S
22E0274	4/2	2	>16	0.125	0.5	0.0625	0.5	>16	0.5	1/4	32	>8	8	>8	S	S	R	S	S	S	R	R	S	S	S	R	S	R
22E0275	8/4	2	>16	0.25	0.5	0.0625	0.03125	8	0.25	2/4	32	2	>256	<=0.25	S	S	R	S	S	S	S	S	S	S	S	S	R	S
22E0276	2/1	8	2	0.125	1	0.03125	0.03125	4	0.5	1/4	32	1	16	<=0.25	S	S	S	S	S	S	S	S	S	S	S	S	S	S
22E0277	2/1	4	<=1	0.125	0.5	0.03125	<=0.015625	4	0.5	1/4	32	1	8	<=0.25	S	S	S	S	S	S	S	S	S	S	S	S	S	S
22E0278	4/2	4	4	0.125	0.5	0.03125	0.03125	4	0.5	2/4	32	1	16	<=0.25	S	S	S	S	S	S	S	S	S	S	S	S	S	S
22E0279	<=1/0.5	1	<=1	0.0625	0.5	0.03125	<=0.015625	4	0.25	1/4	32	1	16	<=0.25	S	S	S	S	S	S	S	S	S	S	S	S	S	S
22E0280	2/1	2	2	0.125	0.5	0.03125	0.03125	8	0.5	1/4	>64	1	<=4	<=0.25	S	S	S	S	S	S	S	S	S	S	R	S	S	S
22E0281	8/4	2	>16	1	0.5	>2	0.03125	4	0.5	1/4	>64	1	>256	>8	S	S	R	S	S	R	S	S	S	S	R	S	R	R
22E0282	4/2	4	4	0.25	0.5	0.0625	0.03125	4	0.5	1/4	32	1	8	<=0.25	S	S	S	S	S	S	S	S	S	S	S	S	S	S
22E0283	4/2	4	4	0.25	0.5	0.03125	0.03125	8	1	1/4	>64	1	>256	>8	S	S	S	S	S	S	S	S	S	S	R	S	R	R
22E0284	8/4	2	8	0.25	0.5	0.0625	0.03125	8	0.25	2/4	32	2	8	<=0.25	S	S	S	S	S	S	S	S	S	S	S	S	S	S
22E0285	<=1/0.5	2	4	0.125	0.5	0.0625	<=0.015625	4	0.5	1/4	32	0.5	64	<=0.25	S	S	S	S	S	S	S	S	S	S	S	S	S	S
22E0286	2/1	2	2	0.125	0.5	0.03125	0.03125	4	0.5	1/4	32	1	>256	0.5	S	S	S	S	S	S	S	S	S	S	S	S	R	S
22E0287	8/4	2	>16	0.125	1	0.0625	0.03125	8	0.5	2/4	32	>8	>256	0.5	S	S	R	S	S	S	S	S	S	S	S	R	R	S
22E0288	4/2	2	4	0.25	1	0.0625	0.03125	8	0.5	1/4	32	1	16	<=0.25	S	S	S	S	S	S	S	S	S	S	S	S	S	S
22E0289	4/2	2	4	0.25	0.5	0.0625	0.03125	8	0.25	2/4	32	1	64	<=0.25	S	S	S	S	S	S	S	S	S	S	S	S	S	S
22E0290	8/4	4	>16	0.125	0.5	0.03125	0.03125	4	0.5	1/4	>64	>8	>256	>8	S	S	R	S	S	S	S	S	S	S	R	R	R	R
22E0291	2/1	2	4	0.0625	0.5	0.03125	0.03125	2	0.5	1/4	32	0.5	16	<=0.25	S	S	S	S	S	S	S	S	S	S	S	S	S	S
22E0292	4/2	2	4	0.125	0.5	0.03125	0.03125	4	0.5	1/4	32	1	16	<=0.25	S	S	S	S	S	S	S	S	S	S	S	S	S	S
22E0293	4/2	4	>16	0.25	0.5	0.03125	<=0.015625	4	0.5	1/4	32	1	>256	>8	S	S	R	S	S	S	S	S	S	S	S	S	R	R
22E0294	2/1	2	2	0.0625	0.5	0.03125	<=0.015625	4	0.25	<=0.5/4	32	1	<=4	<=0.25	S	S	S	S	S	S	S	S	S	S	S	S	S	S
22E0295	8/4	2	>16	0.25	0.5	0.0625	0.03125	4	0.25	1/4	32	1	>256	>8	S	S	R	S	S	S	S	S	S	S	S	S	R	R
22E0296	2/1	2	<=1	0.0625	1	0.03125	<=0.015625	4	0.5	1/4	32	1	8	<=0.25	S	S	S	S	S	S	S	S	S	S	S	S	S	S
22E0297	8/4	4	>16	0.125	0.5	0.03125	0.03125	4	1	1/4	64	>8	8	<=0.25	S	S	R	S	S	S	S	S	S	S	S	R	S	S
22E0298	<=1/0.5	4	<=1	0.125	0.5	<=0.015625	<=0.015625	8	2	1/4	32	1	<=4	<=0.25	S	S	S	S	S	S	S	S	S	S	S	S	S	S
22E0299	8/4	4	>16	0.125	0.5	0.03125	<=0.015625	4	0.5	1/4	32	1	>256	>8	S	S	R	S	S	S	S	S	S	S	S	S	R	R
22E0300	8/4	2	>16	0.125	0.5	0.0625	0.0625	4	1	2/4	>64	1	>256	>8	S	S	R	S	S	S	S	S	S	S	R	S	R	R
22E0301	<=1/0.5	2	2	0.0625	0.5	<=0.015625	<=0.015625	4	0.5	2/4	32	1	16	<=0.25	S	S	S	S	S	S	S	S	S	S	S	S	S	S
22E0302	8/4	2	>16	0.25	1	0.0625	0.03125	8	0.5	1/4	>64	>8	32	>8	S	S	R	S	S	S	S	S	S	S	R	R	S	R
22E0303	2/1	4	<=1	0.125	0.5	0.03125	<=0.015625	4	0.5	<=0.5/4	32	2	64	<=0.25	S	S	S	S	S	S	S	S	S	S	S	S	S	S
22E0304	4/2	2	2	0.125	1	0.03125	0.0625	8	0.5	<=0.5/4	>64	>8	>256	>8	S	S	S	S	S	S	S	S	S	S	R	R	R	R
22E0305	8/4	2	>16	0.25	1	0.03125	0.03125	4	0.5	2/4	>64	>8	>256	<=0.25	S	S	R	S	S	S	S	S	S	S	R	R	R	S
22E0306	2/1	2	2	0.125	1	0.0625	0.03125	4	1	1/4	32	1	16	<=0.25	S	S	S	S	S	S	S	S	S	S	S	S	S	S
22E0307	4/2	4	4	0.125	1	0.0625	0.03125	4	0.5	1/4	32	1	16	<=0.25	S	S	S	S	S	S	S	S	S	S	S	S	S	S
22E0308	2/1	2	4	0.25	1	0.03125	0.0625	8	1	2/4	32	2	16	<=0.25	S	S	S	S	S	S	S	S	S	S	S	S	S	S
22E0309	2/1	4	4	0.25	1	0.0625	0.03125	4	2	1/4	32	2	32	<=0.25	S	S	S	S	S	S	S	S	S	S	S	S	S	S
22E0310	4/2	2	4	0.25	0.5	0.0625	0.03125	>16	0.5	2/4	>64	>8	>256	<=0.25	S	S	S	S	S	S	S	R	S	S	R	R	R	S
22E0311	<=1/0.5	4	4	0.125	0.5	0.0625	0.03125	8	1	2/4	64	1	16	<=0.25	S	S	S	S	S	S	S	S	S	S	S	S	S	S
22E0312	8/4	2	>16	0.25	0.5	0.0625	0.03125	4	0.5	1/4	32	>8	16	<=0.25	S	S	R	S	S	S	S	S	S	S	S	R	S	S
22E0313	8/4	2	>16	0.125	1	0.03125	0.03125	8	0.5	1/4	32	>8	>256	>8	S	S	R	S	S	S	S	S	S	S	S	R	R	R
22E0314	8/4	2	>16	0.25	1	0.0625	0.03125	8	0.5	2/4	32	1	>256	>8	S	S	R	S	S	S	S	S	S	S	S	S	R	R
22E0315	16	2	>16	0.25	0.5	0.0625	0.03125	4	2	2/4	>64	>8	>256	>8	R	S	R	S	S	S	S	S	S	S	R	R	R	R
22E0316	<=1/0.5	4	2	0.125	0.5	0.03125	0.03125	4	0.5	<=0.5/4	32	1	8	<=0.25	S	S	S	S	S	S	S	S	S	S	S	S	S	S
22E0317	2/1	8	4	0.125	1	0.0625	0.25	4	0.5	1/4	32	2	64	<=0.25	S	S	S	S	S	S	R	S	S	S	S	S	S	S
22E0318	2/1	2	4	0.125	1	0.0625	<=0.015625	4	0.5	1/4	32	1	16	<=0.25	S	S	S	S	S	S	S	S	S	S	S	S	S	S
22E0319	2/1	2	4	0.25	0.25	0.03125	0.03125	4	0.5	2/4	32	1	>256	<=0.25	S	S	S	S	S	S	S	S	S	S	S	S	R	S
22E0320	4/2	2	4	0.125	0.5	0.03125	0.03125	8	0.5	1/4	32	2	16	<=0.25	S	S	S	S	S	S	S	S	S	S	S	S	S	S
22E0321	4/2	2	4	0.25	0.5	0.0625	0.03125	8	0.5	2/4	32	2	>256	<=0.25	S	S	S	S	S	S	S	S	S	S	S	S	R	S
22E0322	2/1	1	4	0.125	1	0.03125	0.03125	4	0.25	<=0.5/4	32	1	16	<=0.25	S	S	S	S	S	S	S	S	S	S	S	S	S	S
22E0323	4/2	2	4	0.25	1	0.125	0.03125	8	0.25	1/4	32	2	16	<=0.25	S	S	S	S	S	S	S	S	S	S	S	S	S	S
22E0324	2/1	2	2	0.0625	1	0.03125	0.03125	4	1	<=0.5/4	32	>8	>256	1	S	S	S	S	S	S	S	S	S	S	S	R	R	S
22E0325	8/4	4	>16	0.25	0.5	0.0625	>2	8	2	2/4	32	>8	16	<=0.25	S	S	R	S	S	S	R	S	S	S	S	R	S	S
22E0326	2/1	2	2	0.125	0.5	0.0625	0.03125	4	0.25	1/4	32	1	64	<=0.25	S	S	S	S	S	S	S	S	S	S	S	S	S	S
22E0327	4/2	1	4	0.25	1	0.0625	0.03125	8	0.25	1/4	32	1	16	<=0.25	S	S	S	S	S	S	S	S	S	S	S	S	S	S
22E0328	4/2	2	4	0.125	1	0.0625	0.0625	8	1	1/4	64	>8	8	<=0.25	S	S	S	S	S	S	S	S	S	S	S	R	S	S
22E0329	<=1/0.5	2	2	0.125	1	0.03125	0.03125	4	1	1/4	32	1	<=4	<=0.25	S	S	S	S	S	S	S	S	S	S	S	S	S	S
22E0330	<=1/0.5	2	2	0.125	0.5	<=0.015625	<=0.015625	4	0.5	1/4	32	1	<=4	<=0.25	S	S	S	S	S	S	S	S	S	S	S	S	S	S
22E0331	2/1	4	4	0.125	1	0.03125	0.03125	8	0.5	2/4	32	2	128	<=0.25	S	S	S	S	S	S	S	S	S	S	S	S	R	S
22E0332	2/1	2	2	0.125	1	0.0625	0.03125	4	2	1/4	32	1	8	<=0.25	S	S	S	S	S	S	S	S	S	S	S	S	S	S
22E0334	2/1	2	2	0.25	0.5	0.03125	<=0.015625	4	0.25	1/4	32	1	32	<=0.25	S	S	S	S	S	S	S	S	S	S	S	S	S	S
22E0335	2/1	2	2	0.25	0.5	0.0625	0.03125	4	0.5	1/4	32	1	16	<=0.25	S	S	S	S	S	S	S	S	S	S	S	S	S	S
22E0336	8/4	2	>16	0.25	1	0.125	0.25	8	1	1/4	32	2	>256	<=0.25	S	S	R	S	S	S	R	S	S	S	S	S	R	S
22E0337	2/1	1	2	0.125	0.5	0.0625	<=0.015625	4	0.25	<=0.5/4	32	1	16	<=0.25	S	S	S	S	S	S	S	S	S	S	S	S	S	S
22E0338	8/4	2	>16	0.0625	0.5	0.03125	0.03125	4	0.5	<=0.5/4	>64	1	>256	>8	S	S	R	S	S	S	S	S	S	S	R	S	R	R
22E0339	8/4	2	>16	0.25	0.5	0.0625	0.03125	>16	1	1/4	32	>8	>256	<=0.25	S	S	R	S	S	S	S	R	S	S	S	R	R	S
22E0340	16	2	>16	0.25	0.5	0.03125	0.03125	>16	0.5	1/4	>64	>8	>256	>8	R	S	R	S	S	S	S	R	S	S	R	R	R	R
22E0341	4/2	2	>16	0.25	1	0.03125	0.03125	4	1	1/4	32	1	8	<=0.25	S	S	R	S	S	S	S	S	S	S	S	S	S	S
22E0342	4/2	1	2	0.25	0.5	0.03125	<=0.015625	4	0.5	1/4	32	>8	128	<=0.25	S	S	S	S	S	S	S	S	S	S	S	R	R	S
22E0343	8/4	2	>16	0.25	1	0.0625	0.03125	8	0.5	1/4	32	2	32	<=0.25	S	S	R	S	S	S	S	S	S	S	S	S	S	S
22E0344	4/2	4	4	0.25	1	0.0625	0.03125	4	0.5	1/4	32	1	128	<=0.25	S	S	S	S	S	S	S	S	S	S	S	S	R	S
22E0345	2/1	2	2	0.125	1	0.03125	0.03125	4	0.5	<=0.5/4	32	1	16	<=0.25	S	S	S	S	S	S	S	S	S	S	S	S	S	S
22E0346	2/1	2	2	0.125	1	0.03125	0.03125	4	0.25	1/4	32	1	16	<=0.25	S	S	S	S	S	S	S	S	S	S	S	S	S	S
22E0347	2/1	2	2	0.125	0.5	0.03125	0.25	4	0.5	1/4	>64	1	8	<=0.25	S	S	S	S	S	S	R	S	S	S	R	S	S	S
22E0348	8/4	4	>16	0.125	0.5	0.03125	0.25	8	1	1/4	32	2	>256	>8	S	S	R	S	S	S	R	S	S	S	S	S	R	R
22E0349	8/4	2	>16	0.125	0.5	0.0625	0.25	4	1	1/4	32	2	>256	>8	S	S	R	S	S	S	R	S	S	S	S	S	R	R
22E0350	8/4	4	>16	0.25	0.5	0.0625	<=0.015625	4	1	1/4	32	2	>256	>8	S	S	R	S	S	S	S	S	S	S	S	S	R	R
22E0351	8/4	4	>16	0.125	0.5	0.0625	0.03125	>16	0.5	1/4	32	1	>256	<=0.25	S	S	R	S	S	S	S	R	S	S	S	S	R	S
22E0352	8/4	4	>16	1	0.5	>2	0.03125	4	0.5	1/4	>64	1	>256	>8	S	S	R	S	S	R	S	S	S	S	R	S	R	R
22E0353	16	4	>16	0.25	1	0.0625	0.25	4	8	2/4	32	1	>256	>8	R	S	R	S	S	S	R	S	R	S	S	S	R	R
22E0354	4/2	2	4	0.25	1	0.0625	0.25	8	1	2/4	>64	1	>256	>8	S	S	S	S	S	S	R	S	S	S	R	S	R	R
22E0355	2/1	2	2	0.25	0.5	0.03125	<=0.015625	4	0.25	1/4	32	1	16	<=0.25	S	S	S	S	S	S	S	S	S	S	S	S	S	S
22E0356	2/1	2	2	0.125	1	0.0625	0.03125	4	0.5	1/4	32	1	64	0.5	S	S	S	S	S	S	S	S	S	S	S	S	S	S
22E0358	4/2	2	4	0.125	0.5	0.0625	0.03125	4	1	1/4	>64	2	32	>8	S	S	S	S	S	S	S	S	S	S	R	S	S	R
22E0359	4/2	4	4	0.25	1	0.0625	0.03125	8	1	1/4	32	2	16	<=0.25	S	S	S	S	S	S	S	S	S	S	S	S	S	S
22E0360	8/4	2	>16	0.125	0.5	0.03125	0.03125	8	0.5	1/4	32	>8	16	<=0.25	S	S	R	S	S	S	S	S	S	S	S	R	S	S
22E0361	4/2	2	2	0.125	1	0.0625	0.03125	4	0.5	1/4	32	1	16	<=0.25	S	S	S	S	S	S	S	S	S	S	S	S	S	S
22E0362	4/2	2	4	0.25	1	0.0625	0.03125	8	1	2/4	32	2	32	<=0.25	S	S	S	S	S	S	S	S	S	S	S	S	S	S
22E0363	4/2	2	4	0.125	1	0.03125	0.03125	4	0.5	1/4	>64	>8	>256	<=0.25	S	S	S	S	S	S	S	S	S	S	R	R	R	S
22E0364	<=1/0.5	2	<=1	0.125	0.5	0.03125	0.03125	4	1	1/4	32	2	16	<=0.25	S	S	S	S	S	S	S	S	S	S	S	S	S	S
22E0365	8/4	4	>16	0.125	1	0.03125	0.03125	8	0.5	2/4	>64	1	>256	>8	S	S	R	S	S	S	S	S	S	S	R	S	R	R
22E0372	8/4	4	>16	0.125	1	0.0625	0.03125	4	1	1/4	32	1	>256	>8	S	S	R	S	S	S	S	S	S	S	S	S	R	R
22E0373	4/2	4	2	0.25	1	0.03125	0.03125	4	0.5	1/4	32	>8	8	<=0.25	S	S	S	S	S	S	S	S	S	S	S	R	S	S
22E0374	4/2	2	4	0.125	1	0.03125	1	4	0.5	2/4	32	1	16	<=0.25	S	S	S	S	S	S	R	S	S	S	S	S	S	S
22E0375	4/2	2	>16	0.125	0.5	0.03125	<=0.015625	4	1	1/4	32	>8	>256	2	S	S	R	S	S	S	S	S	S	S	S	R	R	S
22E0376	8/4	4	>16	0.25	0.5	0.125	0.0625	16	1	2/4	32	2	>256	0.5	S	S	R	S	S	S	S	S	S	S	S	S	R	S
22E0377	8/4	2	4	0.25	0.5	0.03125	0.03125	4	1	1/4	>64	>8	8	<=0.25	S	S	S	S	S	S	S	S	S	S	R	R	S	S
22E0378	8/4	8	>16	0.125	0.5	0.0625	0.03125	4	1	1/4	32	2	>256	>8	S	S	R	S	S	S	S	S	S	S	S	S	R	R
22E0379	2/1	8	2	0.125	0.5	0.03125	0.03125	8	0.5	1/4	>64	>8	16	<=0.25	S	S	S	S	S	S	S	S	S	S	R	R	S	S
22E0380	8/4	4	>16	0.125	1	0.03125	0.03125	4	1	1/4	32	>8	16	<=0.25	S	S	R	S	S	S	S	S	S	S	S	R	S	S
22E0381	8/4	4	>16	0.25	0.5	0.0625	0.0625	8	1	1/4	>64	>8	>256	>8	S	S	R	S	S	S	S	S	S	S	R	R	R	R
22E0382	2/1	8	2	0.25	1	0.0625	0.03125	4	2	1/4	32	1	16	<=0.25	S	S	S	S	S	S	S	S	S	S	S	S	S	S
22E0383	8/4	2	>16	0.25	1	0.03125	0.03125	4	1	2/4	32	>8	16	<=0.25	S	S	R	S	S	S	S	S	S	S	S	R	S	S
22E0384	8/4	4	>16	0.25	1	0.03125	0.03125	4	1	<=0.5/4	32	1	>256	>8	S	S	R	S	S	S	S	S	S	S	S	S	R	R
22E0385	2/1	4	2	0.125	0.5	0.0625	0.03125	8	0.5	1/4	64	2	16	<=0.25	S	S	S	S	S	S	S	S	S	S	S	S	S	S
22E0386	2/1	2	4	0.125	0.5	0.03125	0.0625	4	0.25	1/4	32	1	16	<=0.25	S	S	S	S	S	S	S	S	S	S	S	S	S	S
22E0387	4/2	2	4	0.125	1	0.0625	0.03125	4	1	2/4	64	>8	32	>8	S	S	S	S	S	S	S	S	S	S	S	R	S	R
22E0388	4/2	4	4	0.25	0.5	0.0625	0.03125	8	0.5	1/4	32	>8	64	<=0.25	S	S	S	S	S	S	S	S	S	S	S	R	S	S
22E0389	16	2	>16	0.25	1	0.03125	0.0625	8	2	2/4	>64	>8	32	0.5	R	S	R	S	S	S	S	S	S	S	R	R	S	S
22E0390	2/1	2	2	0.125	0.5	0.03125	0.03125	4	0.5	1/4	32	1	64	<=0.25	S	S	S	S	S	S	S	S	S	S	S	S	S	S
22E0391	<=1/0.5	1	2	0.25	0.25	0.03125	0.03125	4	2	1/4	32	1	<=4	<=0.25	S	S	S	S	S	S	S	S	S	S	S	S	S	S
22E0392	4/2	2	4	0.25	1	0.0625	0.03125	8	0.5	1/4	32	2	>256	0.5	S	S	S	S	S	S	S	S	S	S	S	S	R	S
22E0393	2/1	4	2	0.125	1	0.0625	0.25	4	1	<=0.5/4	32	1	16	<=0.25	S	S	S	S	S	S	R	S	S	S	S	S	S	S
22E0394	2/1	2	<=1	0.0625	1	0.03125	0.03125	4	0.5	<=0.5/4	32	1	32	<=0.25	S	S	S	S	S	S	S	S	S	S	S	S	S	S
22E0395	4/2	2	4	0.25	0.5	0.03125	0.0625	8	0.5	1/4	32	>8	16	<=0.25	S	S	S	S	S	S	S	S	S	S	S	R	S	S
22E0396	8/4	4	>16	0.25	0.5	0.03125	0.03125	4	0.5	1/4	32	>8	64	<=0.25	S	S	R	S	S	S	S	S	S	S	S	R	S	S
22E0397	<=1/0.5	8	2	0.125	0.5	0.0625	<=0.015625	4	1	1/4	32	1	32	<=0.25	S	S	S	S	S	S	S	S	S	S	S	S	S	S
22E0398	8/4	2	>16	2	1	>2	0.03125	4	0.5	<=0.5/4	>64	>8	>256	>8	S	S	R	R	S	R	S	S	S	S	R	R	R	R
22E0399	4/2	2	4	0.125	0.5	0.0625	0.03125	4	1	1/4	32	1	<=4	<=0.25	S	S	S	S	S	S	S	S	S	S	S	S	S	S
22E0400	8/4	2	>16	2	1	>2	0.25	4	1	1/4	>64	>8	>256	>8	S	S	R	R	S	R	R	S	S	S	R	R	R	R
22E0401	8/4	2	>16	2	0.5	>2	>2	4	0.5	2/4	32	1	32	<=0.25	S	S	R	R	S	R	R	S	S	S	S	S	S	S
22E0402	4/2	4	4	0.25	1	0.03125	0.03125	8	1	1/4	32	>8	16	<=0.25	S	S	S	S	S	S	S	S	S	S	S	R	S	S
22E0403	4/2	4	<=1	0.0625	1	<=0.015625	<=0.015625	4	1	1/4	32	1	<=4	<=0.25	S	S	S	S	S	S	S	S	S	S	S	S	S	S
22E0404	2/1	2	2	0.125	0.5	0.03125	0.03125	8	0.5	<=0.5/4	32	>8	<=4	<=0.25	S	S	S	S	S	S	S	S	S	S	S	R	S	S
22E0405	4/2	4	>16	0.125	0.5	0.03125	0.03125	4	1	1/4	>64	1	>256	>8	S	S	R	S	S	S	S	S	S	S	R	S	R	R
22E0406	4/2	2	4	0.25	0.5	0.0625	0.03125	8	0.5	1/4	>64	2	>256	>8	S	S	S	S	S	S	S	S	S	S	R	S	R	R
22E0408	2/1	4	2	0.25	0.5	0.03125	0.03125	8	0.5	1/4	>64	1	32	>8	S	S	S	S	S	S	S	S	S	S	R	S	S	R
22E0409	2/1	4	2	0.125	1	0.03125	<=0.015625	4	1	1/4	32	1	32	<=0.25	S	S	S	S	S	S	S	S	S	S	S	S	S	S
22E0410	2/1	2	2	0.0625	1	0.03125	<=0.015625	4	0.5	1/4	32	1	16	<=0.25	S	S	S	S	S	S	S	S	S	S	S	S	S	S
22E0411	<=1/0.5	8	2	0.125	0.5	0.0625	0.03125	8	1	2/4	32	1	16	<=0.25	S	S	S	S	S	S	S	S	S	S	S	S	S	S
22E0412	4/2	2	4	0.125	1	0.03125	0.03125	8	>8	2/4	32	>8	16	<=0.25	S	S	S	S	S	S	S	S	R	S	S	R	S	S
22E0413	4/2	2	4	0.125	1	0.0625	0.03125	4	1	1/4	32	2	16	<=0.25	S	S	S	S	S	S	S	S	S	S	S	S	S	S
22E0414	4/2	2	4	0.125	1	0.0625	0.03125	4	1	1/4	32	1	16	<=0.25	S	S	S	S	S	S	S	S	S	S	S	S	S	S
22E0415	<=1/0.5	2	<=1	0.125	1	0.03125	0.03125	4	0.5	1/4	32	1	64	<=0.25	S	S	S	S	S	S	S	S	S	S	S	S	S	S
22E0416	2/1	4	2	0.25	1	0.0625	0.03125	8	0.5	2/4	32	>8	16	<=0.25	S	S	S	S	S	S	S	S	S	S	S	R	S	S
22E0417	2/1	8	2	0.125	0.5	0.03125	0.03125	4	2	1/4	>64	>8	>256	>8	S	S	S	S	S	S	S	S	S	S	R	R	R	R
22E0418	4/2	4	4	0.25	0.5	0.0625	0.03125	4	0.5	1/4	64	>8	<=4	<=0.25	S	S	S	S	S	S	S	S	S	S	S	R	S	S
22E0419	2/1	2	2	0.125	0.5	0.0625	0.03125	4	0.5	1/4	32	2	16	<=0.25	S	S	S	S	S	S	S	S	S	S	S	S	S	S
22E0420	4/2	2	4	0.25	0.5	0.0625	0.03125	8	0.5	1/4	64	>8	128	<=0.25	S	S	S	S	S	S	S	S	S	S	S	R	R	S
22E0421	4/2	2	4	0.125	0.5	0.03125	0.03125	4	0.5	1/4	32	1	8	<=0.25	S	S	S	S	S	S	S	S	S	S	S	S	S	S
22E0422	4/2	2	4	0.25	1	0.0625	0.03125	8	1	1/4	>64	1	<=4	<=0.25	S	S	S	S	S	S	S	S	S	S	R	S	S	S
22E0423	8/4	2	>16	0.125	0.5	0.0625	0.03125	4	0.5	1/4	32	1	>256	<=0.25	S	S	R	S	S	S	S	S	S	S	S	S	R	S
22E0424	<=1/0.5	4	2	0.25	0.5	0.0625	<=0.015625	4	0.5	1/4	32	1	16	<=0.25	S	S	S	S	S	S	S	S	S	S	S	S	S	S
22E0425	8/4	2	>16	0.125	1	0.03125	0.03125	4	0.5	<=0.5/4	64	>8	>256	>8	S	S	R	S	S	S	S	S	S	S	S	R	R	R
22E0426	<=1/0.5	8	2	0.125	0.5	0.03125	0.03125	4	0.5	<=0.5/4	32	1	<=4	<=0.25	S	S	S	S	S	S	S	S	S	S	S	S	S	S
22E0427	4/2	1	>16	0.25	1	0.0625	0.03125	4	0.25	1/4	32	>8	32	<=0.25	S	S	R	S	S	S	S	S	S	S	S	R	S	S
22E0428	4/2	4	4	0.25	1	0.125	0.03125	8	0.5	2/4	32	2	64	<=0.25	S	S	S	S	S	S	S	S	S	S	S	S	S	S
22E0429	8/4	2	4	0.25	0.5	0.0625	0.03125	8	0.5	2/4	32	2	>256	0.5	S	S	S	S	S	S	S	S	S	S	S	S	R	S
22E0430	2/1	4	2	0.125	1	0.03125	<=0.015625	4	0.5	1/4	>64	>8	>256	<=0.25	S	S	S	S	S	S	S	S	S	S	R	R	R	S
22E0431	2/1	2	2	0.125	1	0.0625	0.03125	4	0.5	1/4	32	2	16	<=0.25	S	S	S	S	S	S	S	S	S	S	S	S	S	S
22E0432	4/2	4	2	0.25	1	0.0625	0.03125	4	1	1/4	32	1	16	<=0.25	S	S	S	S	S	S	S	S	S	S	S	S	S	S
22E0433	8/4	2	>16	0.125	1	0.03125	0.03125	4	1	1/4	32	>8	>256	>8	S	S	R	S	S	S	S	S	S	S	S	R	R	R
22E0434	4/2	2	4	0.125	0.5	0.0625	0.03125	4	0.5	2/4	64	2	>256	>8	S	S	S	S	S	S	S	S	S	S	S	S	R	R
22E0435	8/4	4	>16	0.25	0.5	0.0625	0.03125	8	1	2/4	32	2	>256	<=0.25	S	S	R	S	S	S	S	S	S	S	S	S	R	S
22E0436	2/1	2	2	0.125	0.5	0.25	0.03125	4	0.5	1/4	32	>8	8	<=0.25	S	S	S	S	S	S	S	S	S	S	S	R	S	S
22E0437	2/1	4	4	0.125	0.5	0.0625	0.03125	4	1	1/4	32	1	128	<=0.25	S	S	S	S	S	S	S	S	S	S	S	S	R	S
22E0438	<=1/0.5	4	2	0.125	0.5	0.03125	0.03125	8	1	1/4	64	1	64	<=0.25	S	S	S	S	S	S	S	S	S	S	S	S	S	S
22E0439	4/2	4	4	0.25	0.5	0.0625	0.03125	8	0.5	1/4	32	2	16	<=0.25	S	S	S	S	S	S	S	S	S	S	S	S	S	S
22E0440	8/4	8	>16	0.25	0.5	0.0625	<=0.015625	4	1	1/4	64	>8	>256	>8	S	S	R	S	S	S	S	S	S	S	S	R	R	R
22E0441	2/1	2	2	0.25	0.25	0.0625	<=0.015625	4	0.5	1/4	32	2	64	<=0.25	S	S	S	S	S	S	S	S	S	S	S	S	S	S
22E0442	<=1/0.5	4	<=1	0.0625	0.25	<=0.015625	<=0.015625	2	1	1/4	64	1	16	<=0.25	S	S	S	S	S	S	S	S	S	S	S	S	S	S
22E0443	4/2	1	4	0.25	0.5	0.0625	0.03125	4	0.5	1/4	32	>8	128	<=0.25	S	S	S	S	S	S	S	S	S	S	S	R	R	S
22E0444	4/2	4	4	0.25	0.5	0.0625	0.03125	4	0.5	2/4	32	2	8	<=0.25	S	S	S	S	S	S	S	S	S	S	S	S	S	S
22E0445	2/1	8	2	0.25	0.5	0.0625	<=0.015625	4	0.5	1/4	32	1	<=4	<=0.25	S	S	S	S	S	S	S	S	S	S	S	S	S	S
22E0446	2/1	4	2	0.125	0.5	0.03125	<=0.015625	4	1	1/4	32	2	64	<=0.25	S	S	S	S	S	S	S	S	S	S	S	S	S	S
22E0447	4/2	2	4	0.25	1	0.0625	0.03125	8	1	2/4	32	2	16	<=0.25	S	S	S	S	S	S	S	S	S	S	S	S	S	S
22E0448	4/2	2	2	0.125	0.5	0.0625	0.03125	8	0.5	2/4	32	1	16	<=0.25	S	S	S	S	S	S	S	S	S	S	S	S	S	S
22E0449	<=1/0.5	4	2	0.125	0.5	0.03125	0.0625	4	1	1/4	32	1	>256	0.5	S	S	S	S	S	S	S	S	S	S	S	S	R	S
22E0450	8/4	4	>16	0.125	1	0.0625	0.03125	4	0.5	1/4	64	>8	>256	>8	S	S	R	S	S	S	S	S	S	S	S	R	R	R
22E0451	2/1	4	2	0.125	1	0.0625	0.03125	8	1	1/4	32	2	8	<=0.25	S	S	S	S	S	S	S	S	S	S	S	S	S	S
22E0452	4/2	8	>16	0.125	0.5	0.0625	0.03125	8	1	1/4	32	2	32	<=0.25	S	S	R	S	S	S	S	S	S	S	S	S	S	S
22E0453	8/4	8	>16	0.125	0.25	0.03125	0.03125	4	2	1/4	64	>8	>256	>8	S	S	R	S	S	S	S	S	S	S	S	R	R	R
22E0454	8/4	2	>16	2	1	>2	0.03125	8	>8	2/4	32	1	>256	>8	S	S	R	R	S	R	S	S	R	S	S	S	R	R
22E0455	2/1	2	2	0.25	0.5	0.03125	<=0.015625	4	0.25	1/4	32	>8	>256	<=0.25	S	S	S	S	S	S	S	S	S	S	S	R	R	S
22E0456	8/4	4	>16	0.25	0.5	0.0625	0.03125	4	0.5	1/4	32	2	>256	>8	S	S	R	S	S	S	S	S	S	S	S	S	R	R
22E0457	<=1/0.5	2	<=1	0.125	0.5	0.0625	0.03125	4	0.5	<=0.5/4	32	1	16	<=0.25	S	S	S	S	S	S	S	S	S	S	S	S	S	S
22E0458	4/2	4	4	0.25	0.5	0.0625	0.03125	4	0.5	2/4	32	1	>256	<=0.25	S	S	S	S	S	S	S	S	S	S	S	S	R	S
22E0459	4/2	2	2	0.25	1	0.03125	0.03125	8	1	1/4	>64	1	16	0.5	S	S	S	S	S	S	S	S	S	S	R	S	S	S
22E0460	8/4	2	>16	0.125	0.25	0.03125	0.03125	4	1	1/4	32	1	16	<=0.25	S	S	R	S	S	S	S	S	S	S	S	S	S	S
22E0461	4/2	2	4	0.125	1	0.03125	0.03125	4	>8	1/4	>64	1	>256	<=0.25	S	S	S	S	S	S	S	S	R	S	R	S	R	S
22E0462	4/2	1	4	0.25	1	0.0625	0.03125	4	0.5	1/4	32	1	32	<=0.25	S	S	S	S	S	S	S	S	S	S	S	S	S	S
22E0463	4/2	1	4	0.25	0.5	0.03125	0.03125	8	0.5	2/4	32	1	32	0.5	S	S	S	S	S	S	S	S	S	S	S	S	S	S
22E0464	4/2	8	4	0.125	0.5	0.03125	0.03125	8	1	1/4	32	>8	128	0.5	S	S	S	S	S	S	S	S	S	S	S	R	R	S
22E0465	2/1	4	4	0.25	1	0.0625	0.03125	8	2	1/4	32	>8	16	<=0.25	S	S	S	S	S	S	S	S	S	S	S	R	S	S
22E0466	4/2	4	>16	0.125	1	0.03125	0.03125	8	0.5	<=0.5/4	32	1	16	<=0.25	S	S	R	S	S	S	S	S	S	S	S	S	S	S
22E0467	<=1/0.5	2	2	0.125	1	0.03125	0.03125	8	0.5	1/4	64	1	32	0.5	S	S	S	S	S	S	S	S	S	S	S	S	S	S
22E0468	8/4	2	>16	0.25	1	<=0.015625	1	8	1	1/4	>64	>8	>256	>8	S	S	R	S	S	S	R	S	S	S	R	R	R	R
22E0469	4/2	4	>16	0.125	0.5	<=0.015625	0.03125	4	0.5	<=0.5/4	32	>8	>256	>8	S	S	R	S	S	S	S	S	S	S	S	R	R	R
22E0470	8/4	2	>16	1	0.5	>2	0.03125	4	0.5	1/4	32	1	16	<=0.25	S	S	R	S	S	R	S	S	S	S	S	S	S	S
22E0471	2/1	2	2	0.125	0.5	0.03125	0.03125	8	0.5	<=0.5/4	>64	1	>256	<=0.25	S	S	S	S	S	S	S	S	S	S	R	S	R	S
22E0472	2/1	8	<=1	0.125	1	0.03125	0.03125	8	1	<=0.5/4	32	2	8	<=0.25	S	S	S	S	S	S	S	S	S	S	S	S	S	S
22E0473	2/1	2	2	0.125	0.5	0.03125	0.03125	4	0.5	<=0.5/4	32	1	8	<=0.25	S	S	S	S	S	S	S	S	S	S	S	S	S	S
22E0474	2/1	8	2	0.125	0.5	0.03125	0.03125	4	0.5	<=0.5/4	>64	8	16	<=0.25	S	S	S	S	S	S	S	S	S	S	R	S	S	S
22E0475	8/4	2	8	0.5	0.5	0.125	0.03125	8	0.5	2/4	64	2	32	<=0.25	S	S	S	S	S	S	S	S	S	S	S	S	S	S
22E0476	2/1	8	2	0.125	0.5	0.03125	<=0.015625	4	0.5	1/4	32	1	128	<=0.25	S	S	S	S	S	S	S	S	S	S	S	S	R	S
22E0477	8/4	2	>16	0.25	1	0.0625	0.03125	8	0.5	1/4	32	>8	16	<=0.25	S	S	R	S	S	S	S	S	S	S	S	R	S	S
22E0478	2/1	4	2	0.125	1	0.03125	0.03125	4	0.5	1/4	64	>8	>256	>8	S	S	S	S	S	S	S	S	S	S	S	R	R	R
22E0479	8/4	2	>16	0.125	1	0.03125	0.03125	>16	>8	1/4	>64	>8	>256	>8	S	S	R	S	S	S	S	R	R	S	R	R	R	R
22E0480	8/4	2	>16	0.25	1	0.0625	0.25	>16	8	1/4	32	>8	>256	4	S	S	R	S	S	S	R	R	R	S	S	R	R	R
22E0481	8/4	2	16	0.125	1	0.0625	0.125	4	1	1/4	32	1	>256	<=0.25	S	S	R	S	S	S	S	S	S	S	S	S	R	S
22E0482	<=1/0.5	1	<=1	0.125	1	0.03125	0.03125	4	0.25	<=0.5/4	32	1	16	<=0.25	S	S	S	S	S	S	S	S	S	S	S	S	S	S
22E0483	4/2	2	4	0.25	0.5	0.0625	0.03125	8	0.5	1/4	64	2	>256	<=0.25	S	S	S	S	S	S	S	S	S	S	S	S	R	S
22E0484	8/4	2	>16	0.125	0.5	0.03125	0.03125	4	1	1/4	64	1	>256	>8	S	S	R	S	S	S	S	S	S	S	S	S	R	R
22E0485	4/2	2	2	0.125	1	0.03125	0.03125	8	1	<=0.5/4	32	1	16	<=0.25	S	S	S	S	S	S	S	S	S	S	S	S	S	S
22E0486	8/4	8	>16	0.25	1	0.03125	0.5	4	1	1/4	32	>8	>256	>8	S	S	R	S	S	S	R	S	S	S	S	R	R	R
22E0487	2/1	2	>16	0.125	1	0.125	0.5	4	0.5	1/4	32	>8	>256	>8	S	S	R	S	S	S	R	S	S	S	S	R	R	R
22E0488	8/4	2	>16	0.25	1	0.0625	0.03125	4	0.5	1/4	32	>8	16	<=0.25	S	S	R	S	S	S	S	S	S	S	S	R	S	S
22E0489	2/1	1	2	0.25	1	0.0625	0.03125	8	1	1/4	32	1	128	<=0.25	S	S	S	S	S	S	S	S	S	S	S	S	R	S
22E0490	2/1	2	4	0.125	0.5	0.0625	0.03125	4	0.5	1/4	32	2	16	<=0.25	S	S	S	S	S	S	S	S	S	S	S	S	S	S
22E0491	<=1/0.5	4	<=1	0.0625	0.5	<=0.015625	0.03125	8	0.5	<=0.5/4	32	1	16	<=0.25	S	S	S	S	S	S	S	S	S	S	S	S	S	S
22E0492	4/2	2	2	0.125	0.5	0.0625	0.03125	4	1	1/4	>64	1	>256	>8	S	S	S	S	S	S	S	S	S	S	R	S	R	R
22E0493	2/1	4	2	0.125	0.5	0.03125	0.03125	4	0.5	1/4	32	1	8	<=0.25	S	S	S	S	S	S	S	S	S	S	S	S	S	S
22E0494	2/1	8	2	0.25	0.5	0.0625	0.03125	8	1	1/4	32	1	16	<=0.25	S	S	S	S	S	S	S	S	S	S	S	S	S	S
22E0495	8/4	4	>16	0.25	0.5	0.0625	0.03125	4	0.5	1/4	32	2	32	<=0.25	S	S	R	S	S	S	S	S	S	S	S	S	S	S
22E0496	2/1	2	2	0.25	0.5	0.0625	0.03125	8	1	2/4	32	1	128	<=0.25	S	S	S	S	S	S	S	S	S	S	S	S	R	S
22E0497	8/4	2	>16	0.125	0.5	0.0625	0.5	>16	0.25	2/4	>64	>8	>256	1	S	S	R	S	S	S	R	R	S	S	R	R	R	S
22E0498	2/1	8	2	0.125	0.25	0.03125	0.03125	8	0.5	1/4	>64	>8	>256	>8	S	S	S	S	S	S	S	S	S	S	R	R	R	R
22E0499	2/1	2	2	0.125	0.5	0.03125	<=0.015625	4	0.25	2/4	32	1	>256	>8	S	S	S	S	S	S	S	S	S	S	S	S	R	R
22E0500	4/2	2	4	0.5	0.5	0.125	0.03125	8	2	2/4	64	2	>256	<=0.25	S	S	S	S	S	S	S	S	S	S	S	S	R	S
22E0501	2/1	4	<=1	0.125	0.5	<=0.015625	<=0.015625	8	0.5	<=0.5/4	32	1	>256	<=0.25	S	S	S	S	S	S	S	S	S	S	S	S	R	S
22E0502	8/4	2	4	0.25	0.5	0.0625	0.03125	8	0.5	2/4	32	2	64	0.5	S	S	S	S	S	S	S	S	S	S	S	S	S	S
22E0503	2/1	2	<=1	0.125	0.5	0.03125	<=0.015625	8	0.5	1/4	32	1	<=4	<=0.25	S	S	S	S	S	S	S	S	S	S	S	S	S	S
22E0504	4/2	4	4	0.25	0.5	0.0625	0.03125	8	0.5	1/4	32	>8	64	<=0.25	S	S	S	S	S	S	S	S	S	S	S	R	S	S
22E0505	2/1	4	2	0.125	0.5	0.03125	<=0.015625	8	0.5	1/4	32	1	8	<=0.25	S	S	S	S	S	S	S	S	S	S	S	S	S	S
22E0506	2/1	4	2	0.25	0.5	0.03125	0.03125	4	0.5	1/4	>64	1	16	>8	S	S	S	S	S	S	S	S	S	S	R	S	S	R
22E0507	4/2	2	4	0.125	0.5	0.0625	0.03125	8	1	1/4	32	2	32	<=0.25	S	S	S	S	S	S	S	S	S	S	S	S	S	S
22E0508	4/2	4	4	0.5	1	0.25	0.03125	8	1	2/4	32	2	>256	0.5	S	S	S	S	S	S	S	S	S	S	S	S	R	S
22E0509	2/1	2	4	0.125	2	0.03125	0.25	4	0.5	1/4	64	1	>256	>8	S	S	S	S	S	S	R	S	S	S	S	S	R	R
22E0510	16	4	>16	0.25	0.5	0.03125	0.03125	4	0.5	1/4	>64	>8	>256	>8	R	S	R	S	S	S	S	S	S	S	R	R	R	R
22E0511	4/2	2	2	0.125	1	0.0625	0.25	4	0.5	1/4	32	>8	16	>8	S	S	S	S	S	S	R	S	S	S	S	R	S	R
22E0512	8/4	4	8	0.25	0.5	0.0625	0.03125	4	0.5	2/4	32	>8	16	<=0.25	S	S	S	S	S	S	S	S	S	S	S	R	S	S
22E0513	8/4	2	>16	>8	0.5	2	0.5	8	8	1/4	32	1	64	<=0.25	S	S	R	R	S	R	R	S	R	S	S	S	S	S
22E0514	8/4	2	>16	0.25	0.5	0.03125	0.03125	4	1	1/4	>64	>8	>256	>8	S	S	R	S	S	S	S	S	S	S	R	R	R	R
22E0515	2/1	2	2	0.125	0.5	0.03125	0.03125	8	0.5	1/4	>64	1	>256	>8	S	S	S	S	S	S	S	S	S	S	R	S	R	R
22E0516	16	2	>16	0.25	0.5	0.0625	0.03125	8	0.5	1/4	32	>8	64	<=0.25	R	S	R	S	S	S	S	S	S	S	S	R	S	S
22E0517	<=1/0.5	4	2	0.25	0.5	0.0625	<=0.015625	4	1	1/4	64	1	8	<=0.25	S	S	S	S	S	S	S	S	S	S	S	S	S	S
22E0518	2/1	2	2	0.125	0.5	0.0625	0.03125	16	0.5	2/4	>64	2	>256	>8	S	S	S	S	S	S	S	S	S	S	R	S	R	R
22E0519	4/2	4	4	0.0625	1	0.03125	0.03125	4	0.5	1/4	32	1	64	0.5	S	S	S	S	S	S	S	S	S	S	S	S	S	S
22E0520	2/1	2	2	0.125	0.5	0.03125	0.03125	4	0.5	1/4	32	1	>256	1	S	S	S	S	S	S	S	S	S	S	S	S	R	S
22E0521	8/4	4	>16	0.25	0.5	<=0.015625	0.03125	4	1	1/4	32	1	8	<=0.25	S	S	R	S	S	S	S	S	S	S	S	S	S	S
22E0522	2/1	2	2	0.125	0.5	0.0625	<=0.015625	4	1	1/4	32	1	16	<=0.25	S	S	S	S	S	S	S	S	S	S	S	S	S	S
22E0523	4/2	2	>16	0.25	0.5	0.0625	0.03125	4	0.5	1/4	32	>8	>256	<=0.25	S	S	R	S	S	S	S	S	S	S	S	R	R	S
22E0524	16	2	>16	0.125	0.5	0.03125	0.03125	8	0.5	1/4	>64	>8	16	<=0.25	R	S	R	S	S	S	S	S	S	S	R	R	S	S
22E0525	2/1	2	4	0.125	0.5	0.0625	0.03125	4	0.5	1/4	32	1	64	<=0.25	S	S	S	S	S	S	S	S	S	S	S	S	S	S
22E0526	2/1	2	2	0.125	0.5	0.03125	0.03125	4	0.5	<=0.5/4	32	>8	128	<=0.25	S	S	S	S	S	S	S	S	S	S	S	R	R	S
22E0527	2/1	2	2	0.125	0.5	0.03125	0.03125	4	0.5	1/4	32	1	16	0.5	S	S	S	S	S	S	S	S	S	S	S	S	S	S
22E0528	4/2	2	4	0.125	0.5	0.0625	0.03125	4	0.25	1/4	32	1	8	<=0.25	S	S	S	S	S	S	S	S	S	S	S	S	S	S
22E0533	8/4	8	>16	0.25	1	0.0625	0.03125	8	0.25	2/4	32	1	>256	>8	S	S	R	S	S	S	S	S	S	S	S	S	R	R
22E0556	8/4	2	>16	0.125	1	0.03125	0.03125	8	0.5	1/4	32	1	32	>8	S	S	R	S	S	S	S	S	S	S	S	S	S	R

## Sheet: Supplemental Table S4
Supplemental Table S4: Distribution of all resistance profiles of the Escherichia coli isolates (n = 992)
AMC	AMK	AMP	CAZ	CST	CTX	ENR	FLO	GEN	TZP	SPT	TET	SME	TMP	Percentage of isolates [%]	No of isolates [n]
S	S	S	S	S	S	S	S	S	S	S	S	S	S	37.8	375
S	S	S	S	S	S	S	S	S	S	S	S	R	S	7.9	78
S	S	S	S	S	S	S	S	S	S	S	R	S	S	5.2	52
S	S	R	S	S	S	S	S	S	S	S	R	R	R	3.6	36
S	S	R	S	S	S	S	S	S	S	S	R	S	S	3.6	36
S	S	R	S	S	S	S	S	S	S	S	S	S	S	3.3	33
S	S	S	S	S	S	S	S	S	S	R	S	S	S	3.2	32
S	S	R	S	S	S	S	S	S	S	S	S	R	R	3.0	30
S	S	R	S	S	S	S	S	S	S	R	R	R	R	2.5	25
S	S	S	S	S	S	S	S	S	S	S	R	R	S	2.1	21
S	S	R	S	S	S	S	S	S	S	R	S	R	R	1.9	19
S	S	R	S	S	S	S	S	S	S	S	R	R	S	1.5	15
S	S	S	S	S	S	S	S	S	S	R	R	R	R	1.4	14
S	S	S	S	S	S	S	S	S	S	R	S	R	R	1.4	14
S	S	S	S	S	S	S	S	S	S	R	S	R	S	1.2	12
S	S	R	S	S	S	S	S	S	S	S	S	R	S	1.2	12
S	S	S	S	S	S	S	S	S	S	R	R	R	S	1.1	11
S	S	R	S	S	S	S	S	S	S	R	R	R	S	0.9	9
S	S	S	S	S	S	S	S	S	S	S	S	R	R	0.8	8
S	S	S	S	S	S	S	S	S	S	R	S	S	R	0.6	6
S	S	S	S	S	S	S	S	S	S	S	S	S	R	0.6	6
S	S	R	S	S	S	S	R	S	S	R	R	R	R	0.5	5
S	S	R	S	S	S	S	R	S	S	S	R	R	S	0.5	5
S	S	R	S	S	S	R	S	S	S	S	S	R	R	0.5	5
S	S	S	S	S	S	S	S	S	S	R	R	S	S	0.5	5
S	S	R	S	S	S	R	R	S	S	S	R	R	R	0.4	4
S	S	R	S	S	S	S	S	S	S	R	S	R	S	0.4	4
S	S	R	S	S	S	S	S	S	S	S	S	S	R	0.4	4
S	S	R	S	S	S	S	S	S	S	R	R	S	R	0.3	3
S	S	R	S	S	S	R	S	S	S	S	S	R	S	0.3	3
S	S	R	S	S	S	S	S	S	S	R	S	S	R	0.3	3
S	S	S	S	S	S	R	S	S	S	R	S	S	S	0.3	3
S	S	S	S	S	S	S	R	S	S	S	S	S	S	0.3	3
S	S	S	S	S	S	R	S	S	S	S	S	S	S	0.3	3
S	S	R	S	S	S	S	R	R	S	R	R	R	R	0.2	2
S	S	R	S	S	S	R	R	S	S	R	R	R	R	0.2	2
R	S	R	S	S	S	S	R	S	S	R	R	R	R	0.2	2
R	S	R	S	S	S	S	S	S	S	R	R	R	R	0.2	2
S	S	R	R	S	R	R	S	R	S	S	S	S	S	0.2	2
S	S	R	S	S	S	R	R	S	S	S	R	S	R	0.2	2
S	S	R	S	S	S	R	S	S	S	R	S	R	R	0.2	2
S	S	R	S	S	R	S	S	S	S	R	S	R	R	0.2	2
S	S	R	S	S	S	R	S	S	S	S	R	R	R	0.2	2
S	S	R	S	S	S	R	S	S	S	S	R	R	S	0.2	2
S	S	R	R	S	R	R	S	S	S	S	S	S	S	0.2	2
R	S	R	S	S	S	S	S	S	S	S	S	R	R	0.2	2
R	S	R	S	S	S	S	S	S	S	R	R	S	S	0.2	2
S	S	R	R	S	R	S	S	S	S	S	S	S	S	0.2	2
R	S	R	S	S	S	S	S	S	S	S	R	S	S	0.2	2
S	S	R	S	S	S	S	R	S	S	S	S	R	S	0.2	2
S	S	S	S	S	S	S	S	S	S	S	R	R	R	0.2	2
S	S	R	S	S	S	R	S	S	S	S	R	S	S	0.2	2
S	S	R	S	S	S	S	S	S	S	R	R	S	S	0.2	2
S	S	R	S	S	S	S	S	S	S	R	S	S	S	0.2	2
S	S	S	S	S	S	R	S	S	S	S	R	S	S	0.2	2
S	S	R	S	S	S	R	S	S	S	S	S	S	S	0.2	2
S	S	S	S	S	S	S	S	S	S	S	R	S	R	0.2	2
R	S	R	S	R	S	S	R	S	S	R	R	R	R	0.1	1*
R	S	R	S	S	S	R	S	R	S	R	R	R	R	0.1	1*
S	S	R	R	S	R	S	R	S	R	S	R	R	R	0.1	1
S	S	R	R	R	R	R	S	S	S	R	S	R	R	0.1	1
S	S	R	R	S	R	R	S	S	S	R	R	R	R	0.1	1
R	S	R	R	S	R	S	R	S	S	S	R	R	S	0.1	1
S	S	R	S	S	S	R	S	R	S	R	R	R	R	0.1	1
R	S	R	S	S	S	S	S	R	S	R	R	R	R	0.1	1
S	S	R	R	S	R	S	S	S	S	R	R	R	R	0.1	1
S	S	R	S	S	S	R	R	R	S	S	R	R	R	0.1	1
S	S	R	S	S	S	S	S	R	S	R	R	R	R	0.1	1
S	S	S	S	S	S	R	R	S	S	R	R	R	R	0.1	1
S	S	R	S	S	S	R	R	S	S	R	R	S	R	0.1	1
S	S	R	R	S	R	S	S	S	S	R	S	R	R	0.1	1
R	S	R	S	S	S	R	S	R	S	S	S	R	R	0.1	1
S	S	R	R	S	R	S	S	R	S	S	S	R	R	0.1	1
S	S	R	S	S	S	R	S	S	S	R	R	R	R	0.1	1
S	S	R	S	S	S	R	R	S	S	R	R	R	S	0.1	1
S	S	R	S	R	S	S	S	S	S	R	R	R	S	0.1	1
S	S	R	S	S	S	R	S	S	S	R	R	S	R	0.1	1
S	S	R	S	S	S	R	R	S	S	S	R	R	S	0.1	1
S	S	S	S	R	S	S	S	R	S	R	R	R	S	0.1	1
S	S	R	S	S	S	S	R	S	S	R	R	R	S	0.1	1
S	S	R	S	S	S	S	R	S	S	S	R	R	R	0.1	1
R	S	R	S	S	S	S	S	S	S	S	R	R	R	0.1	1
R	S	R	S	S	S	S	S	S	S	R	R	R	S	0.1	1
R	S	R	S	S	S	S	S	S	S	S	R	R	S	0.1	1
S	S	S	S	S	S	R	S	S	S	S	R	R	R	0.1	1
S	S	R	S	S	S	R	R	S	S	S	R	S	S	0.1	1
R	S	R	R	S	R	S	S	S	S	S	S	S	S	0.1	1
S	S	R	S	S	S	R	S	S	S	R	S	R	S	0.1	1
S	S	R	R	S	R	S	S	S	S	S	S	S	R	0.1	1
S	S	S	S	S	S	R	R	S	S	R	R	S	S	0.1	1
S	S	S	S	S	S	S	R	S	S	S	R	R	R	0.1	1
S	S	S	S	S	S	S	R	S	S	R	R	R	S	0.1	1
S	S	S	S	S	S	R	S	S	S	R	S	R	R	0.1	1
S	S	S	S	S	S	R	S	S	S	R	S	S	R	0.1	1
S	S	S	S	S	S	S	R	S	S	S	R	S	R	0.1	1
S	S	S	S	S	S	S	S	S	S	R	R	S	R	0.1	1
S	R	S	S	S	S	S	S	S	S	R	R	S	S	0.1	1
S	S	R	S	S	S	S	R	S	S	S	R	S	S	0.1	1
S	S	R	S	S	S	R	S	S	S	R	S	S	S	0.1	1
S	S	S	S	S	S	S	S	R	S	R	S	R	S	0.1	1
S	S	S	S	S	S	R	S	S	S	S	S	R	R	0.1	1
S	S	S	S	S	S	R	S	S	S	S	R	S	R	0.1	1
R	S	R	S	S	S	S	S	S	S	S	S	S	S	0.1	1
S	S	S	S	S	S	R	S	S	S	S	S	R	S	0.1	1
S	S	S	S	S	S	S	R	S	S	S	R	S	S	0.1	1
S	S	S	S	R	S	S	S	S	S	S	R	S	S	0.1	1
S	S	S	S	S	S	R	S	S	S	S	S	S	R	0.1	1
S	S	S	S	S	S	S	S	R	S	S	R	S	S	0.1	1
S	S	R	S	S	R	S	S	S	S	S	S	S	S	0.1	1
*MDR E. coli isolate with resistance to antimicrobials of seven antibiotic classes.

## Sheet: Supplemental Table S5
Supplemental Table S5: Resistance prevalence with corresponding 95% confidence intervals of Escherichia coli strains per region and antibiotic tested
Region	East (n = 688)		North (n = 199)		South-West (n = 105)
Antibiotic	Resistant (%)	Confidence interval (95%)	Resistant (%)	Confidence interval (95%)	Resistant (%)	Confidence interval (95%)
Amikacin	0.15	0.03-0.82	0.00	0.00-1.89	0.00	0.00-3.53
Amoxicillin/clavulanate	2.18	1.33-3.57	2.51	1.08-5.75	0.00	0.00-3.53
Ampicillin	32.27	28.88-35.85	31.16	25.13-37.90	38.10	29.38-47.65
Cefotaxime	2.33	1.44-3.74	0.00	0.00-1.89	1.9	0.52-6.68
Ceftazidime	2.03	1.22-3.39	0.00	0.00-1.89	0.95	0.17-5.20
Colistin	0.29	0.08-1.05	1.51	0.51-4.34	0.00	0.00-3.53
Enrofloxacin	7.12	5.43-9.29	2.01	0.78-5.05	7.62	3.91-14.32
Florfenicol	4.51	3.19-6.32	4.02	2.05-7.73	4.76	2.05-10.67
Gentamicin	1.45	0.79-2.65	1.51	0.51-4.34	0.95	0.17-5.20
Piperacillin/tazobactam	0.15	0.03-0.82	0.00	0.00-1.89	0.00	0.00-3.53
Spectinomycin	20.06	17.24-23.21	26.13	20.52-32.65	19.05	12.68-27.60
Sulfamethoxazole	39.83	36.23-45.53	41.21	34.60-48.15	27.62	19.97-36.85
Tetracycline	30.67	27.34-34.21	32.66	26.53-39.45	27.62	19.97-36.82
Trimethoprim	24.27	21.22-27.61	24.12	18.70-30.52	17.14	11.13-25.48

## Sheet: Supplemental Table S6
Supplemental Table S6: Resistance prevalence with corresponding 95% confidence intervals of Escherichia coli strains per federal state and antibiotic tested
Federal state	Brandenburg (n = 122)		Lower Saxony (n = 108)		Saxony (n = 174)		Saxony-Anhalt (n = 270)		Thuringia (n = 122)
Antibiotic	Resistant (%)	Confidence interval (95%)	Resistant (%)	Confidence interval (95%)	Resistant (%)	Confidence interval (95%)	Resistant (%)	Confidence interval (95%)	Resistant (%)	Confidence interval (95%)
Amikacin	0.00	0.00-4.50	0.00	0.00-3.43	0.00	0.00-2.16	0.00	0.00-1.40	0.82	0.14-4.50
Amoxicillin/clavulanate	0.82	0.14-4.50	0.93	0.16-5.06	2.30	0.90-5.76	2.59	1.26-5.25	2.46	0.84-6.98
Ampicillin	29.51	22.14-38.13	27.78	20.21-36.88	28.74	22.53-35.86	34.07	28.68-39.92	36.07	28.09-44.89
Cefotaxime	2.46	0.84-6.98	0.00	0.00-3.43	1.15	0.32-4.09	1.85	0.79-4.26	4.92	2.27-10.32
Ceftazidime	1.64	0.45-5.78	0.00	0.00-3.43	1.15	0.32-4.09	1.48	0.58-3.75	4.92	2.27-10.32
Colistin	0.00	0.00-3.05	1.85	0.51-6.50	0.00	0.00-2.16	0.37	0.07-2.07	0.82	0.14-4.50
Enrofloxacin	5.74	2.81-11.37	2.78	0.95-7.85	5.75	3.15-10.25	7.41	4.85-11.16	9.84	5.72-16.41
Florfenicol	4.10	1.76-9.24	2.78	0.95-7.85	5.17	2.74-9.54	6.30	3.97-9.85	0.00	0.00-3.05
Gentamicin	0.00	0.00-3.05	0.93	0.16-5.06	1.15	0.32-4.09	1.85	0.79-4.26	2.46	0.84-3.05
Piperacillin/tazobactam	0.00	0.00-3.05	0.00	0.00-3.43	0.00	0.00-2.16	0.37	0.00-1.40	0.00	0.00-3.05
Spectinomycin	14.75	9.54-22.12	25.93	18.59-34.92	19.54	14.33-26.06	22.96	18.35-28.34	19.67	13.59-27.60
Sulfamethoxazole	31.97	24.35-40.68	35.19	26.83-44.56	37.36	30.51-44.74	45.56	39.72-51.52	38.52	30.36-47.38
Tetracycline	22.13	15.68-30.28	31.48	23.49-40.75	31.61	25.16-38.85	34.44	29.03-40.30	29.51	22.14-28.13
Trimethoprim	15.57	10.20-23.05	19.44	13.08-27.90	22.99	17.36-29.78	26.67	21.75-32.24	29.51	22.14-38.13

## Sheet: Supplemental Table S7
Supplemental Table S7: Resistance prevalence with corresponding 95% confidence intervals of Escherichia coli strains per sub-state region in Saxony-Anhalt and antibiotic tested
Region	North-East (n = 81)		South-East (n = 82)		West (n = 102)
Antibiotic	Resistant (%)	Confidence interval (95%)	Resistant (%)	Confidence interval (95%)	Resistant (%)	Confidence interval (95%)
Amikacin	0.00	0.00-4.53	0.00	0.00-4.48	0.00	0.00-3.63
Amoxicillin/clavulanate	3.70	1.27-10.33	2.44	0.67-8.46	1.96	0.54-6.87
Ampicillin	37.04	27.33-47.92	35.37	25.89-46.16	32.35	24.06-41.93
Cefotaxime	4.94	1.94-12.02	1.22	0.22-6.59	0.00	0.00-3.63
Ceftazidime	3.70	1.27-10.33	1.22	0.22-6.59	0.00	0.00-3.63
Colistin	0.00	0.00-4.53	0.00	0.00-4.48	0.98	0.17-5.35
Enrofloxacin	7.41	3.44-15.23	9.76	5.03-18.09	5.88	2.72-12.24
Florfenicol	12.35	6.85-21.26	3.66	1.25-10.21	3.92	1.54-9.65
Gentamicin	0.00	0.00-4.53	2.44	0.67-8.46	2.94	1.01-8.29
Piperacillin/tazobactam	0.00	0.00-4.53	1.22	0.22-6.59	0.00	0.00-3.63
Spectinomycin	24.69	16.59-35.08	20.73	13.37-30.72	24.51	17.19-33.68
Sulfamethoxazole	46.91	36.43-57.67	40.24	30.3-51.06	50.00	40.47-59.53
Tetracycline	43.21	32.97-54.06	26.83	18.44-37.3	34.31	25.82-43.95
Trimethoprim	33.33	24.03-44.15	23.17	15.37-33.38	25.49	18.03-34.73

## Sheet: Supplemental Table S8
Supplemental Table S8: Resistance prevalence with corresponding 95% confidence intervals of Escherichia coli strains per grid and antibiotic tested
Grid	5/4 (n = 91)		5/5 (n = 102)		5/6 (n = 121)		6/4 (n = 84)		6/5 (n = 85)		6/6 (n = 101)
Antibiotic	Resistant (%)	Confidence interval (95%)	Resistant (%)	Confidence interval (95%)	Resistant (%)	Confidence interval (95%)	Resistant (%)	Confidence interval (95%)	Resistant (%)	Confidence interval (95%)	Resistant (%)	Confidence interval (95%)
Amikacin	0.00	0.00-4.05	0.00	0.00-3.63	0.00	0.00-3.08	0.00	0.00-4.37	0.00	0.00-4.32	0.00	0.00-3.66
Amoxicillin/clavulanate	1.10	0.19-5.96	3.92	1.54-9.65	0.83	0.15-4.53	2.38	0.66-8.27	3.53	1.21-9.87	0.00	0.00-3.66
Ampicillin	28.57	20.31-38.57	42.16	33.03-51.85	24.79	17.95-33.18	40.48	30.62-51.17	27.06	18.76-37.34	28.71	20.80-39.19
Cefotaxime	3.30	1.13-9.25	2.94	1.01-8.29	0.83	0.15-4.53	0.00	0.00-4.37	3.53	1.21-9.87	1.98	0.54-6.93
Ceftazidime	3.30	1.13-9.25	2.94	1.01-8.29	0.00	0.00-3.08	0.00	0.00-4.37	2.35	0.65-8.18	1.98	0.54-6.93
Colistin	0.00	0.00-4.05	0.98	0.17-5.35	0.00	0.00-3.08	1.19	0.21-6.44	0.00	0.00-4.32	0.00	0.00-3.66
Enrofloxacin	7.69	3.78-15.04	14.71	9.12-22.85	4.96	2.29-10.4	7.14	3.31-14.72	3.53	1.21-9.87	7.92	4.07-14.86
Florfenicol	2.20	0.60-7.66	2.94	1.01-8.29	4.96	2.29-10.4	5.95	2.57-13.19	0.00	0.00-4.32	2.97	1.02-8.37
Gentamicin	0.00	0.00-4.05	1.96	0.54-6.87	0.00	0.00-3.08	2.38	0.66-8.27	3.53	1.21-9.87	0.99	0.17-5.40
Piperacillin/tazobactam	0.00	0.00-4.05	0.98	0.17-5.35	0.00	0.00-3.08	0.00	0.00-4.37	0.00	0.00-4.32	0.00	0.00-3.66
Spectinomycin	19.78	12.89-29.11	24.51	17.19-33.68	20.66	14.40-28.72	25.00	16.97-35.21	20.00	12.88-29.72	12.87	7.68-20.78
Sulfamethoxazole	35.16	26.14-45.39	50.00	40.47-59.53	36.36	28.33-45.23	52.38	41.83-62.72	42.35	32.40-52.96	34.65	26.09-44.34
Tetracycline	20.88	13.79-30.32	36.27	27.60-45.95	24.79	17.95-33.18	38.10	28.45-48.78	32.94	23.88-43.48	18.81	12.39-27.52
Trimethoprim	24.18	16.54-33.90	32.35	24.06-41.93	21.49	15.11-29.62	28.57	20.02-39.00	28.24	19.77-38.58	13.86	8.44-21.93

## Sheet: Supplemental Table S9
Supplemental Table S9: Information on classes and categorization of tested antimicrobials and respective ECOFFs
Antimicrobial Class	Antimicrobial	AMEG Category	Range of concn (µg/mL)	ECOFF	Reference
Aminoglycosides	Amikacin	C = Caution	0.25-32	8	EUCAST
Aminopenicillins with beta-lactamase inhibitor	Amoxicillin/clavulanate	C = Caution	1/0.5-16/8	8*	EUCAST
Aminopenicillins	Ampicillin	D = Prudence	1-16	8	EUCAST
3rd Generation cephalosporin	Cefotaxime	B = Restrict	0.015625-2	0.25	EUCAST
3rd Generation cephalosporin	Ceftazidime	B = Restrict	0.03125-8	1	EUCAST
Polymyxins	Colistin	B = Restrict	0.125-8	2	EUCAST
Fluoroquinolones	Enrofloxacin	B = Restrict	0.00390625-2	0.125	EUCAST
Amphenicols	Florfenicol	C = Caution	1-16	16	EUCAST
Aminoglycosides	Gentamicin	C = Caution	0.125-8	2	EUCAST
Antipseudomonals with beta-lactamase inhibitor	Piperacillin/tazobactam	A = Avoid	0.5/4-64/4	8	EUCAST
Aminocyclitols	Spectinomycin	D = Prudence	4-64	64	EUCAST
Sulfonamides	Sulfamethoxazole	D = Prudence	4-256	64	(EU) 2020/1729
Tetracyclines	Tetracycline	D = Prudence	0.25-8	8	EUCAST
Dihydrofolate reductase inhibitors	Trimethoprim	D = Prudence	0.25-8	2	EUCAST
*Tentative ECOFF only based on 3-4 MIC distributions. AMEG = Antimicrobial Advice ad hoc Expert Group

## Sheet: Supple
Table S4: Distribution of all resistance profiles of the E. coli isolates (n = 992)
AMC	AMK	AMP	CAZ	CST	CTX	ENR	FLL	GEN	TZP	SPT	TET	SMO	TMP	percentage of isolates [%]	number of isolates [n]
S	S	S	S	S	S	S	S	S	S	S	S	S	S	37.8	375
S	S	S	S	S	S	S	S	S	S	S	S	R	S	7.9	78
S	S	S	S	S	S	S	S	S	S	S	R	S	S	5.2	52
S	S	R	S	S	S	S	S	S	S	S	R	R	R	3.6	36
S	S	R	S	S	S	S	S	S	S	S	R	S	S	3.6	36
S	S	R	S	S	S	S	S	S	S	S	S	S	S	3.3	33
S	S	S	S	S	S	S	S	S	S	R	S	S	S	3.2	32
S	S	R	S	S	S	S	S	S	S	S	S	R	R	3.0	30
S	S	R	S	S	S	S	S	S	S	R	R	R	R	2.5	25
S	S	S	S	S	S	S	S	S	S	S	R	R	S	2.1	21
S	S	R	S	S	S	S	S	S	S	R	S	R	R	1.9	19
S	S	R	S	S	S	S	S	S	S	S	R	R	S	1.5	15
S	S	S	S	S	S	S	S	S	S	R	R	R	R	1.4	14
S	S	S	S	S	S	S	S	S	S	R	S	R	R	1.4	14
S	S	S	S	S	S	S	S	S	S	R	S	R	S	1.2	12
S	S	R	S	S	S	S	S	S	S	S	S	R	S	1.2	12
S	S	S	S	S	S	S	S	S	S	R	R	R	S	1.1	11
S	S	R	S	S	S	S	S	S	S	R	R	R	S	0.9	9
S	S	S	S	S	S	S	S	S	S	S	S	R	R	0.8	8
S	S	S	S	S	S	S	S	S	S	R	S	S	R	0.6	6
S	S	S	S	S	S	S	S	S	S	S	S	S	R	0.6	6
S	S	R	S	S	S	S	R	S	S	R	R	R	R	0.5	5
S	S	R	S	S	S	S	R	S	S	S	R	R	S	0.5	5
S	S	R	S	S	S	R	S	S	S	S	S	R	R	0.5	5
S	S	S	S	S	S	S	S	S	S	R	R	S	S	0.5	5
S	S	R	S	S	S	R	R	S	S	S	R	R	R	0.4	4
S	S	R	S	S	S	S	S	S	S	R	S	R	S	0.4	4
S	S	R	S	S	S	S	S	S	S	S	S	S	R	0.4	4
S	S	R	S	S	S	S	S	S	S	R	R	S	R	0.3	3
S	S	R	S	S	S	R	S	S	S	S	S	R	S	0.3	3
S	S	R	S	S	S	S	S	S	S	R	S	S	R	0.3	3
S	S	S	S	S	S	R	S	S	S	R	S	S	S	0.3	3
S	S	S	S	S	S	S	R	S	S	S	S	S	S	0.3	3
S	S	S	S	S	S	R	S	S	S	S	S	S	S	0.3	3
S	S	R	S	S	S	S	R	R	S	R	R	R	R	0.2	2
S	S	R	S	S	S	R	R	S	S	R	R	R	R	0.2	2
R	S	R	S	S	S	S	R	S	S	R	R	R	R	0.2	2
R	S	R	S	S	S	S	S	S	S	R	R	R	R	0.2	2
S	S	R	R	S	R	R	S	R	S	S	S	S	S	0.2	2
S	S	R	S	S	S	R	R	S	S	S	R	S	R	0.2	2
S	S	R	S	S	S	R	S	S	S	R	S	R	R	0.2	2
S	S	R	S	S	R	S	S	S	S	R	S	R	R	0.2	2
S	S	R	S	S	S	R	S	S	S	S	R	R	R	0.2	2
S	S	R	S	S	S	R	S	S	S	S	R	R	S	0.2	2
S	S	R	R	S	R	R	S	S	S	S	S	S	S	0.2	2
R	S	R	S	S	S	S	S	S	S	S	S	R	R	0.2	2
R	S	R	S	S	S	S	S	S	S	R	R	S	S	0.2	2
S	S	R	R	S	R	S	S	S	S	S	S	S	S	0.2	2
R	S	R	S	S	S	S	S	S	S	S	R	S	S	0.2	2
S	S	R	S	S	S	S	R	S	S	S	S	R	S	0.2	2
S	S	S	S	S	S	S	S	S	S	S	R	R	R	0.2	2
S	S	R	S	S	S	R	S	S	S	S	R	S	S	0.2	2
S	S	R	S	S	S	S	S	S	S	R	R	S	S	0.2	2
S	S	R	S	S	S	S	S	S	S	R	S	S	S	0.2	2
S	S	S	S	S	S	R	S	S	S	S	R	S	S	0.2	2
S	S	R	S	S	S	R	S	S	S	S	S	S	S	0.2	2
S	S	S	S	S	S	S	S	S	S	S	R	S	R	0.2	2
R	S	R	S	R	S	S	R	S	S	R	R	R	R	0.1	1
R	S	R	S	S	S	R	S	R	S	R	R	R	R	0.1	1*
S	S	R	R	S	R	S	R	S	R	S	R	R	R	0.1	1*
S	S	R	R	R	R	R	S	S	S	R	S	R	R	0.1	1
S	S	R	R	S	R	R	S	S	S	R	R	R	R	0.1	1
R	S	R	R	S	R	S	R	S	S	S	R	R	S	0.1	1
S	S	R	S	S	S	R	S	R	S	R	R	R	R	0.1	1
R	S	R	S	S	S	S	S	R	S	R	R	R	R	0.1	1
S	S	R	R	S	R	S	S	S	S	R	R	R	R	0.1	1
S	S	R	S	S	S	R	R	R	S	S	R	R	R	0.1	1
S	S	R	S	S	S	S	S	R	S	R	R	R	R	0.1	1
S	S	S	S	S	S	R	R	S	S	R	R	R	R	0.1	1
S	S	R	S	S	S	R	R	S	S	R	R	S	R	0.1	1
S	S	R	R	S	R	S	S	S	S	R	S	R	R	0.1	1
R	S	R	S	S	S	R	S	R	S	S	S	R	R	0.1	1
S	S	R	R	S	R	S	S	R	S	S	S	R	R	0.1	1
S	S	R	S	S	S	R	S	S	S	R	R	R	R	0.1	1
S	S	R	S	S	S	R	R	S	S	R	R	R	S	0.1	1
S	S	R	S	R	S	S	S	S	S	R	R	R	S	0.1	1
S	S	R	S	S	S	R	S	S	S	R	R	S	R	0.1	1
S	S	R	S	S	S	R	R	S	S	S	R	R	S	0.1	1
S	S	S	S	R	S	S	S	R	S	R	R	R	S	0.1	1
S	S	R	S	S	S	S	R	S	S	R	R	R	S	0.1	1
S	S	R	S	S	S	S	R	S	S	S	R	R	R	0.1	1
R	S	R	S	S	S	S	S	S	S	S	R	R	R	0.1	1
R	S	R	S	S	S	S	S	S	S	R	R	R	S	0.1	1
R	S	R	S	S	S	S	S	S	S	S	R	R	S	0.1	1
S	S	S	S	S	S	R	S	S	S	S	R	R	R	0.1	1
S	S	R	S	S	S	R	R	S	S	S	R	S	S	0.1	1
R	S	R	R	S	R	S	S	S	S	S	S	S	S	0.1	1
S	S	R	S	S	S	R	S	S	S	R	S	R	S	0.1	1
S	S	R	R	S	R	S	S	S	S	S	S	S	R	0.1	1
S	S	S	S	S	S	R	R	S	S	R	R	S	S	0.1	1
S	S	S	S	S	S	S	R	S	S	S	R	R	R	0.1	1
S	S	S	S	S	S	S	R	S	S	R	R	R	S	0.1	1
S	S	S	S	S	S	R	S	S	S	R	S	R	R	0.1	1
S	S	S	S	S	S	R	S	S	S	R	S	S	R	0.1	1
S	S	S	S	S	S	S	R	S	S	S	R	S	R	0.1	1
S	S	S	S	S	S	S	S	S	S	R	R	S	R	0.1	1
S	R	S	S	S	S	S	S	S	S	R	R	S	S	0.1	1
S	S	R	S	S	S	S	R	S	S	S	R	S	S	0.1	1
S	S	R	S	S	S	R	S	S	S	R	S	S	S	0.1	1
S	S	S	S	S	S	S	S	R	S	R	S	R	S	0.1	1
S	S	S	S	S	S	R	S	S	S	S	S	R	R	0.1	1
S	S	S	S	S	S	R	S	S	S	S	R	S	R	0.1	1
R	S	R	S	S	S	S	S	S	S	S	S	S	S	0.1	1
S	S	S	S	S	S	R	S	S	S	S	S	R	S	0.1	1
S	S	S	S	S	S	S	R	S	S	S	R	S	S	0.1	1
S	S	S	S	R	S	S	S	S	S	S	R	S	S	0.1	1
S	S	S	S	S	S	R	S	S	S	S	S	S	R	0.1	1
S	S	S	S	S	S	S	S	R	S	S	R	S	S	0.1	1
S	S	R	S	S	R	S	S	S	S	S	S	S	S	0.1	1
*MDR E. coli isolate with resistance to seven antibiotic classes.
